# Supplementary material for: Genome-Wide Organization of GATA1 and TAL1 Determined at High Resolution
Source: Mol Cell Biol. 2015 Dec 18;36(1):157–72. doi: 10.1128/MCB.00806-15 (PMC4702602; doi:10.1128/MCB.00806-15)
Supplement: Supplemental material [file MCB.00806-15_zmb999101075sd1.xlsx]

## Sheet: Sheet1
Table S1. Sequencing read counts. Read counts correspond to the number of uniquely mapped reads in each dataset. G1E cells are not expected to contain GATA1. Variable number of reads reflect the amount loaded into the sequencer (in competition with other bar-coded libraries) as a practical consideration, and thus is not a reflection of yield.
Factor	Time point	Cell Line	Unique #
GATA1	G1E	Rep1	820435
	G1E-ER4 0h	Rep1	4360209
		Rep2	16554432
		Rep3	15651119
	G1E-ER4 3h	Rep1	5500092
		Rep2	19169197
		Rep3	18581787
	G1E-ER4 24h	Rep1	21844285
		Rep2	5310437
		Rep3	4542129
TAL1	G1E	Rep1	5342547
		Rep2	4897307
		Rep3	6162922
		Rep4	6081456
	G1E-ER4 0h	Rep1	3307412
		Rep2	2530215
		Rep3	1614888
		Rep4	660045
		Rep5	14363908
	G1E-ER4 3h	Rep1	6116733
		Rep2	3650832
		Rep3	3283999
	G1E-ER4 24h	Rep1	3602146
		Rep2	8713782
		Rep3	3960887
