# Supplementary material for: Genome-Wide Organization of GATA1 and TAL1 Determined at High Resolution
Source: Mol Cell Biol. 2015 Dec 18;36(1):157–72. doi: 10.1128/MCB.00806-15 (PMC4702602; doi:10.1128/MCB.00806-15)
Supplement: Supplemental material [file MCB.00806-15_zmb999101075sd2.xlsx]

## Sheet: Table S2.txt
Final GATA1 binding locations, which are MultGPS peaks overlapping with peak pairing			GATA1 binding locations of G1E-ER4 0h, 3h, 24h identified by only MultiGPS			GATA1 binding locations of G1E-ER4 0h, 3h, 24h identified by only Peak Pairing			Final TAL1 binding locations, which are MultGPS peaks overlapping with peak pairing			TAL1 binding locations of G1E, G1E-ER4 0h, 3h, 24h identified by only MultiGPS			TAL1 binding locations of G1E, G1E-ER4 0h, 3h, 24h identified by only Peak Pairing
#GPS Overlapping with PP			#GPS Only			#Peak Pair Only			#GPS Overlapping with PP			#GPS Only			#Peak Pair Only
Chromosome	Coordinate		Chromosome	Coordinate		Chromosome	Coordinate		Chromosome	Coordinate		Chromosome	Coordinate		Chromosome	Coordinate
chr7	3658896		chr5	114606621		chr10	100037605		chr10	92606627		chr19	31677450		chr10	100050665
chr4	149847044		chr4	33477162		chr10	100038861		chr10	92606639		chr7	135560273		chr10	100301729
chr3	88142423		chr3	8669412		chr10	100084400		chr1	152927541		chr7	3658898		chr10	100378189
chr3	41356856		chr2	71108142		chr10	100242002		chr1	38056555		chr1	95515558		chr10	100400202
chr2	92014689		chr19	60885138		chr10	100276952		chr10	39851706		chr14	31374914		chr10	100653566
chr2	150490047		chr17	87542618		chr10	100708039		chr3	88142432		chr5	23139484		chr10	101222340
chr1	93430250		chr3	36375914		chr10	10096117		chr18	32702235		chr19	21513393		chr10	101228752
chr18	50182098		chr8	8583977		chr10	101098048		chr1	137911578		chr19	21513335		chr10	101470578
chr11	68712511		chr17	81462741		chr10	101574514		chr14	48142277		chr3	94729930		chr10	101568263
chr7	52184267		chr11	80234019		chr10	10186396		chr1	73119311		chr7	3658908		chr10	101744355
chr3	69009371		chr11	6528016		chr10	102098374		chr12	72153814		chr14	37767915		chr10	101849987
chr12	78010196		chr3	104462007		chr10	102385572		chr4	134538000		chr1	136316418		chr10	102091180
chr1	89524831		chr19	50140076		chr10	103059584		chr10	20774621		chr10	44850275		chr10	102348716
chr7	133776131		chr16	36063058		chr10	103506459		chr12	77771709		chr7	135541895		chr10	102940447
chr7	97277904		chr4	53253301		chr10	103715425		chr17	12189435		chr3	53317410		chr10	103026854
chr14	27482147		chr9	107504462		chr10	10377970		chr17	12189380		chr13	29779762		chr10	103106881
chr11	68931006		chr7	6123905		chr10	10420332		chr7	52780251		chr5	114606621		chr10	103374180
chr19	37568667		chr7	99558593		chr10	104501274		chr17	12189408		chr4	116265689		chr10	103447853
chr3	120967483		chr16	18880591		chr10	104651457		chr1	89858288		chr15	12732577		chr10	103889920
chr15	80878123		chr6	8133154		chr10	104660246		chr12	85545069		chr3	152060740		chr10	10406664
chr6	143105944		chr4	113732445		chr10	104660267		chr16	32509872		chr5	109055079		chr10	104153220
chr14	55396948		chr1	74486221		chr10	104667740		chr10	41984837		chr12	78342138		chr10	104447948
chr16	29840315		chr6	114105752		chr10	104671448		chr18	32702189		chr2	150490044		chr10	104500777
chr14	73523803		chr17	29483697		chr10	104700656		chr11	86556340		chr7	28233660		chr10	104660315
chr11	116231167		chr16	44772834		chr10	104804892		chr1	152927570		chr8	47498051		chr10	104788881
chr8	37475463		chr15	57977583		chr10	104853453		chr9	75411710		chr3	127154540		chr10	104790301
chr7	73332911		chr4	88218893		chr10	104876727		chr17	12189339		chr6	87027811		chr10	104854976
chr18	55006871		chr12	113623460		chr10	104944555		chr17	12189315		chr3	94831641		chr10	104942304
chr11	49521553		chr2	123321876		chr10	105016527		chr13	107891075		chr6	27595153		chr10	105137384
chr7	150190855		chr3	33725315		chr10	10574324		chr8	87254893		chr5	83376325		chr10	105270731
chr4	120687272		chr1	89718904		chr10	106022924		chr1	13144713		chr15	19552401		chr10	105379145
chr18	38508271		chr6	88176645		chr10	106073513		chr19	32347199		chr16	59280804		chr10	105405559
chr4	106629017		chr6	123212663		chr10	106661870		chr10	92606648		chr12	106998753		chr10	105654434
chr5	97341623		chr7	7157681		chr10	10673904		chr12	86309902		chr4	11597903		chr10	106317409
chr18	36237953		chr2	177915682		chr10	106859744		chr14	54824160		chr19	31677487		chr10	106881808
chr5	89153391		chr10	20483153		chr10	107389889		chr19	9002908		chr9	60245787		chr10	107514075
chrX	8822248		chr1	11315568		chr10	107522236		chr9	57353785		chr3	66800876		chr10	107543746
chr7	132666678		chr3	95761887		chr10	107600330		chr8	125243784		chr2	78645122		chr10	107615805
chr13	110437866		chr10	22735862		chr10	107613519		chr11	32165303		chr1	89524827		chr10	107617261
chr13	45607573		chr1	90247163		chr10	107663373		chr1	152927499		chr5	144408984		chr10	107751856
chr11	54015086		chr7	62497679		chr10	107777068		chr10	41984792		chr11	20531322		chr10	107770908
chr15	80632183		chr1	69559965		chr10	107832601		chr5	93719561		chr3	144712469		chr10	107783302
chr17	26336053		chr17	84938793		chr10	107860900		chr6	47516127		chr13	120117392		chr10	107801416
chr19	9108361		chr8	4239716		chr10	108019584		chr1	59412508		chr11	68964412		chr10	108039203
chr4	108642443		chr13	43325538		chr10	108019635		chr9	75411770		chr1	37582368		chr10	108107594
chr4	115529205		chr12	25881238		chr10	108088953		chr14	21552674		chr5	20418347		chr10	108180066
chr8	97488886		chr2	120535992		chr10	108329462		chr2	38386722		chr7	135753887		chr10	108204660
chr5	124481256		chr7	19763990		chr10	108544926		chr15	66982913		chr3	30444649		chr10	108234836
chr5	75682219		chr11	29295621		chr10	108677830		chr4	59546297		chrX	7757183		chr10	108498684
chr18	82716899		chr1	23366684		chr10	10870794		chr1	36976802		chr11	6528018		chr10	108553138
chr18	36932102		chr9	92169505		chr10	10871629		chr16	49800406		chr3	51180149		chr10	108575220
chr7	6319902		chr3	122628028		chr10	10877073		chr7	86503569		chr4	132841793		chr10	10928517
chr3	100240946		chr7	25179589		chr10	109103709		chr8	37346865		chr13	74873783		chr10	10928545
chr3	105717509		chr1	95580671		chr10	109251980		chr15	99495295		chr11	31711417		chr10	10978477
chr15	82016808		chr14	31374928		chr10	10928558		chr18	89778106		chr6	58582749		chr10	109921034
chr4	128911961		chr3	132593542		chr10	10933312		chr14	40241840		chr10	110981112		chr10	110210918
chr7	71194366		chr4	8465709		chr10	109336946		chr1	136323149		chr15	51999178		chr10	110336499
chr5	115509071		chr7	88787073		chr10	10949587		chr10	41984698		chr13	12594885		chr10	110375332
chr11	32145816		chr9	110577501		chr10	109785897		chr4	115522100		chr14	99203153		chr10	11042252
chr7	29168196		chr15	37982248		chr10	110002687		chr1	134264581		chr6	83273726		chr10	11042326
chr6	58592304		chr18	64787123		chr10	110003298		chr16	92801991		chr10	69584511		chr10	110429270
chr15	9004599		chr13	120117349		chr10	110258740		chr5	75856642		chr16	37687177		chr10	110429309
chr19	7092746		chr1	59019587		chr10	110389578		chr11	101347002		chr8	26180950		chr10	110429383
chr1	135969160		chr1	93156920		chr10	110423559		chr19	17398065		chr9	99332559		chr10	110434663
chr6	8437730		chr9	60306052		chr10	110428434		chr12	101450798		chr18	38643456		chr10	11043702
chr19	11686926		chr3	94860699		chr10	110428765		chr17	40943764		chr11	19056348		chr10	110442237
chr9	66468591		chr5	148879827		chr10	110441249		chr17	48411809		chr17	7033549		chr10	110443236
chr16	35677994		chr18	50191054		chr10	110555452		chr17	48411752		chr1	162894142		chr10	110556382
chr3	36469350		chr13	33659076		chr10	110600302		chr7	87354088		chr15	80519021		chr10	110556508
chr16	92822467		chr15	62054053		chr10	110600338		chr14	21552580		chr11	11635173		chr10	110675593
chr19	5922751		chr19	53849253		chr10	110604589		chr6	29651249		chr11	103814799		chr10	11069965
chr9	66872892		chr7	28233733		chr10	110604612		chr7	4581983		chr9	7863117		chr10	110753394
chr7	73332754		chr13	91120940		chr10	110605533		chr16	48253105		chr6	86459712		chr10	110883415
chr1	88125495		chr13	112739015		chr10	11063052		chr15	99495373		chr7	88808845		chr10	110914995
chr1	36977335		chr1	4798952		chr10	110680729		chr12	56153010		chr1	121371234		chr10	110917479
chr1	154453567		chr2	44914119		chr10	110744930		chr10	92606717		chr1	95515443		chr10	110945009
chr7	107328000		chr18	82656857		chr10	110869628		chr14	21552648		chr1	56233716		chr10	110951037
chr1	97645729		chr10	127648973		chr10	110915059		chr14	119195546		chr1	135968947		chr10	110983089
chr2	68772924		chr9	62078863		chr10	111003082		chr10	92606657		chrX	165596428		chr10	111013251
chr12	117515641		chr16	23176108		chr10	111017814		chr5	147515576		chr1	133042374		chr10	111013365
chr1	33631445		chr8	37273229		chr10	111031699		chr8	68481107		chr11	79893014		chr10	111032313
chr19	29324566		chr9	116953703		chr10	111032805		chr16	48253250		chr15	36578289		chr10	11107811
chr3	105695697		chr4	90341237		chr10	111033054		chr2	93194114		chr7	148227895		chr10	111084215
chr2	167497988		chr5	121839190		chr10	111040406		chr18	64645537		chr9	106328759		chr10	111106621
chr1	88165695		chr4	151224038		chr10	111040445		chr9	65423241		chr17	29638593		chr10	111109951
chr2	44169265		chr2	76076287		chr10	111046709		chr4	43503819		chr15	80833493		chr10	111113613
chr6	134067714		chr1	163237649		chr10	111051801		chr8	90803809		chr4	53472585		chr10	111115904
chr4	86309982		chr11	121411081		chr10	111073991		chr6	84833416		chr15	12734746		chr10	111117933
chr7	56045596		chr7	88807803		chr10	111103559		chr12	32828102		chr4	132417011		chr10	111118281
chr10	69582758		chr9	72658931		chr10	111103862		chr1	137911646		chr16	91822650		chr10	111118306
chr2	92848645		chrX	72889070		chr10	111146936		chr5	108188473		chr7	127873130		chr10	111118747
chr15	64142350		chr14	66474315		chr10	111244978		chr14	55324892		chr1	119706815		chr10	111156538
chr7	56247796		chr16	18892920		chr10	111334078		chr9	98389888		chr8	100246818		chr10	111165423
chr1	73119284		chr7	86086010		chr10	111334106		chr10	20941431		chr14	21883561		chr10	111241205
chr10	107610424		chr9	119909595		chr10	111366208		chr14	65721523		chr3	69072299		chr10	111286503
chr4	133662193		chr10	74978224		chr10	11140881		chr14	47860459		chr16	58605128		chr10	111304531
chr9	50252514		chr8	119722470		chr10	111495844		chr7	151709479		chr1	21323743		chr10	111361493
chr11	77883336		chr11	100177747		chr10	11179600		chr19	31855751		chr4	93148402		chr10	111519482
chr7	56247478		chr1	144820822		chr10	111831220		chr6	8437757		chr19	21497760		chr10	111877891
chr8	37475977		chr5	144467348		chr10	112299405		chr10	80160833		chr7	120441263		chr10	11197585
chr9	59520516		chr8	101406464		chr10	112362281		chr2	131031748		chr1	40475688		chr10	112019246
chr4	149835762		chr6	136888116		chr10	112366382		chr3	14877762		chr10	83979492		chr10	112386650
chr11	97307718		chr12	61417990		chr10	112404623		chr11	32145880		chr5	122288589		chr10	112404664
chrX	90996079		chr9	108189747		chr10	112405035		chr5	115717329		chr9	115217340		chr10	112473930
chr13	34440092		chr9	78295838		chr10	112604301		chr10	20948491		chr3	116248538		chr10	112571379
chr3	144333317		chr4	40718214		chr10	112618461		chr6	136806318		chr15	9010642		chr10	112766335
chr14	119283060		chr19	40887162		chr10	112677556		chr10	80160796		chr1	3513219		chr10	113103144
chr3	16105894		chr10	84111866		chr10	112718411		chr8	87225649		chr19	37595888		chr10	113246241
chr9	70770563		chr3	51076449		chr10	112748191		chr1	135722340		chr14	25036623		chr10	113431470
chr2	165837893		chr7	18606816		chr10	11291721		chr18	50187989		chr5	139373729		chr10	114081892
chr15	62003661		chr12	86721686		chr10	113070912		chr3	103060113		chr18	67000055		chr10	114231416
chr16	92716037		chr8	33345266		chr10	113620764		chr8	87225580		chr4	99725061		chr10	114522269
chr2	105518617		chr2	146359483		chr10	113679993		chr8	47497913		chr2	83574324		chr10	114683156
chr16	73822120		chr4	140252324		chr10	114489729		chr16	58498050		chr1	36991719		chr10	114683227
chr6	122224755		chr2	78682255		chr10	114689504		chr15	103088992		chr16	49774369		chr10	114685045
chr13	108831719		chr11	103714138		chr10	114690897		chr11	31731729		chr14	67120708		chr10	114686527
chr5	148707537		chr7	67637040		chr10	114691966		chr11	22710025		chr6	50727726		chr10	114753129
chr2	118841778		chr5	77119260		chr10	114727352		chr5	73583358		chr14	122170019		chr10	114797940
chr1	131843758		chr19	36685134		chr10	114753062		chr7	71203008		chr11	82661838		chr10	116022619
chr11	24026362		chr19	9137570		chr10	114777232		chr18	62325957		chr6	8018843		chr10	116272411
chr6	82852686		chr2	129194132		chr10	114789564		chr2	28557273		chr1	172107312		chr10	116500239
chrX	11571283		chr3	120970917		chr10	114820339		chr6	72339559		chr6	106708618		chr10	116535061
chr7	117353140		chr4	149931238		chr10	115042468		chr1	33631452		chr13	45789331		chr10	116541428
chr5	140280336		chr5	108050430		chr10	115066311		chr1	69542754		chr13	112138644		chr10	116542945
chr12	81140347		chr10	44850312		chr10	115159674		chr5	121686362		chr3	26122423		chr10	116543148
chr1	88417351		chr2	173498444		chr10	115590555		chr6	65533186		chr5	23139610		chr10	116553003
chr5	66351639		chr7	109461778		chr10	115801934		chr1	36976575		chr4	154545046		chr10	116666366
chr11	49849343		chr14	122335109		chr10	115802042		chr12	81879420		chr7	128018375		chr10	116738781
chr4	149036434		chr11	86613714		chr10	115935249		chr12	47711020		chr6	38785168		chr10	116808503
chr11	78816657		chr16	26691654		chr10	115949919		chr8	83017803		chr3	69072235		chr10	116843468
chr6	47142151		chr11	76639646		chr10	115951174		chr15	82172527		chr11	94883608		chr10	11693604
chr5	144340855		chr3	37459061		chr10	115967613		chr10	76622533		chr7	135541994		chr10	117038904
chr11	84637276		chr7	113784661		chr10	115980272		chr4	128912018		chr12	78342272		chr10	117114180
chr17	30223827		chr4	116961421		chr10	115980350		chr16	58670259		chr9	40882117		chr10	117169220
chr5	23428755		chr2	153451577		chr10	116015632		chr8	47632281		chr11	18270660		chr10	117175780
chr7	88149375		chr14	25383490		chr10	116350688		chr1	133534686		chr10	119646556		chr10	117228915
chr1	36187404		chr6	28651917		chr10	116499925		chr1	33631422		chr5	31903653		chr10	117228974
chr19	53260191		chr17	34253688		chr10	116518108		chr1	40486301		chr1	182191869		chr10	117229100
chr10	24504890		chr7	82451429		chr10	116521784		chr6	70681051		chr12	84912212		chr10	117269427
chr8	69520747		chr2	74398035		chr10	116530149		chr9	57353751		chr18	82854140		chr10	117366135
chr18	82853682		chr1	64686061		chr10	116534743		chr14	48142366		chr8	70283558		chr10	117371868
chr6	120554413		chr7	99633271		chr10	116542104		chr16	38372003		chr13	94791564		chr10	117371896
chr1	89858291		chr12	88811307		chr10	116543347		chr6	120906919		chr5	144226805		chr10	117501890
chr3	142420997		chr1	96700954		chr10	116543715		chr1	36976898		chr1	133042530		chr10	117528644
chr4	129974486		chr3	34769568		chr10	116548415		chr17	71584946		chr2	44911267		chr10	117571088
chr8	68481048		chr10	14728421		chr10	116609031		chr1	75447116		chr10	39860824		chr10	117601826
chr1	182247794		chr3	46302602		chr10	116661191		chr3	84154438		chr2	91229253		chr10	117956332
chr3	100233790		chr7	140900654		chr10	116832125		chr15	9004642		chr17	78977060		chr10	118431862
chr3	28675075		chr4	117701959		chr10	116847011		chrX	68798535		chr9	23882283		chr10	118486444
chr19	35239362		chr7	107128132		chr10	116895791		chr17	71585082		chr14	75073818		chr10	118500501
chr5	108388788		chr9	69820564		chr10	116916326		chr13	43288735		chr16	93819569		chr10	118502570
chr2	4984000		chr14	54941863		chr10	117114194		chr1	36976857		chr2	30627598		chr10	118502614
chr5	116471783		chr2	90594514		chr10	117115695		chr7	52780336		chr15	79960938		chr10	118502865
chr4	150298607		chr11	16405446		chr10	117168587		chr2	28453715		chr16	22419850		chr10	118502984
chr15	36510517		chr11	54356068		chr10	117169577		chr6	41654405		chr15	52112669		chr10	118516275
chr14	21893376		chr13	45989703		chr10	117221844		chr16	77027551		chr3	53317455		chr10	118523446
chr3	51192278		chr4	59337418		chr10	117298108		chr17	15221326		chr16	81817522		chr10	118524112
chr10	129760864		chr13	35769532		chr10	117316711		chr12	84768807		chr5	23850474		chr10	118546933
chr8	4052371		chr8	63463655		chr10	117346237		chr1	10315599		chr4	116265731		chr10	118551279
chr11	77990486		chr11	69335197		chr10	117346255		chr4	46417091		chr11	121409214		chr10	118552040
chr7	17627080		chr13	34968509		chr10	11736050		chr2	28557379		chr10	126559617		chr10	118553778
chr5	35378578		chr19	11800810		chr10	11736442		chr3	30664779		chr13	112138746		chr10	118553869
chr10	80160824		chr7	4453436		chr10	117367905		chr1	13564340		chr9	72381128		chr10	118889128
chr1	75225876		chr6	115384320		chr10	117502029		chr18	32702307		chr4	101328064		chr10	119004801
chr7	107993119		chr9	65426261		chr10	117502256		chr10	82482415		chr11	62277320		chr10	119049197
chr4	133541164		chr11	4884976		chr10	117540735		chr1	135722151		chr11	79893045		chr10	119150301
chr12	32681973		chr8	26382374		chr10	117543155		chr12	32789493		chr8	86292067		chr10	119460012
chr2	76210525		chr9	32371597		chr10	117857502		chr14	55396935		chr11	68964487		chr10	119507051
chr17	30484306		chr10	95032265		chr10	117965180		chr8	84298550		chr13	76559435		chr10	119522241
chr12	33905811		chr15	79550297		chr10	118190321		chr10	94394754		chr11	20531267		chr10	119605615
chr5	97341967		chr1	179375684		chr10	118206126		chr4	120687279		chr1	146622051		chr10	119620166
chr14	46148273		chr11	54407798		chr10	118501647		chr15	66657817		chr14	66895838		chr10	119655950
chr11	84515248		chr4	117151408		chr10	118523788		chr19	10736054		chr19	31017595		chr10	119742572
chr1	153024389		chr16	76040790		chr10	118523803		chr15	58426582		chr13	107891729		chr10	119801800
chr5	137592434		chr4	44885201		chr10	118523866		chr8	124833194		chr4	99617822		chr10	119828905
chr18	23977957		chr3	90098729		chr10	118524551		chr15	66657870		chr16	58533482		chr10	119857103
chr15	6598168		chr10	98544596		chr10	118524569		chr11	101347091		chr9	117968670		chr10	119859301
chr18	82850864		chr2	83892269		chr10	118535826		chr12	106998394		chr6	30821274		chr10	119892093
chr13	14607515		chr11	33881032		chr10	118538063		chr1	152927449		chr1	158912100		chr10	119984804
chr15	103088985		chr2	19007999		chr10	118619138		chr5	120586477		chr6	51827289		chr10	12001187
chr13	84783827		chr5	76701739		chr10	118653744		chr4	75465401		chr10	62053427		chr10	120096455
chr19	6015323		chr6	86992190		chr10	118672867		chr18	39555846		chr14	77010438		chr10	120212372
chr4	105922234		chr12	3429878		chr10	118972248		chrX	146984419		chr3	94752229		chr10	120212401
chr5	108393255		chr9	99371364		chr10	119047126		chr15	82172540		chr16	31370543		chr10	120262004
chr4	59546321		chr3	37874220		chr10	119184842		chr10	77829849		chrX	139112974		chr10	120333094
chr9	113767198		chr11	86859152		chr10	119389594		chr7	36373792		chr7	97277916		chr10	120385188
chr4	135454387		chr4	132736649		chr10	119570169		chr2	93193978		chr1	122019621		chr10	120404020
chr19	54161995		chr4	87509250		chr10	119598002		chr6	49088537		chr4	126867170		chr10	120576970
chr10	98181510		chr11	116063170		chr10	119620137		chr10	41984762		chr14	32584526		chr10	120610329
chr3	138158442		chr10	106548701		chr10	119646207		chr10	20774727		chr12	120947438		chr10	120811882
chr8	18844434		chr3	33928051		chr10	119837253		chr7	82757125		chr4	99192903		chr10	120811990
chr6	56667649		chr16	16826196		chr10	119915853		chr17	27093611		chr17	61617239		chr10	120929979
chr3	37202893		chr7	117367674		chr10	120112709		chr2	131031628		chr10	94658307		chr10	120939091
chr8	122895851		chr6	17672849		chr10	120219400		chr10	39851792		chr5	88775028		chr10	120967498
chr4	115522058		chr4	116085783		chr10	120248254		chr1	38056584		chr4	133541062		chr10	121005873
chr11	80196238		chr2	70711411		chr10	120249378		chr8	124845802		chr2	154289557		chr10	121006506
chr17	83775392		chr8	47681162		chr10	120341343		chr12	80870916		chr11	68818748		chr10	121006629
chr1	132178945		chr11	54420268		chr10	120393910		chr8	86292483		chr11	60322707		chr10	121006778
chr13	107655821		chr10	93966456		chr10	120414789		chr6	142780041		chr9	51919314		chr10	121088153
chr6	99057333		chr2	10301694		chr10	120484273		chr9	75411661		chr16	73836115		chr10	121468645
chr3	14808493		chr9	64190472		chr10	120522936		chr19	8789900		chr8	108490500		chr10	121480293
chr14	97388470		chr8	89394430		chr10	120798991		chr1	152927460		chr12	36772496		chr10	121777663
chr11	32156439		chr13	43304553		chr10	120812259		chr6	72086332		chr6	29654071		chr10	121900121
chr14	48254278		chr6	17734561		chr10	120923779		chr17	27093705		chr6	114767307		chr10	122170144
chr11	31744042		chr1	88025444		chr10	12094669		chr19	31677385		chr9	111020205		chr10	122225324
chr11	102799058		chr14	104253429		chr10	120948247		chr15	64142257		chr3	8840058		chr10	122562475
chr4	133898322		chr8	3415418		chr10	120983348		chr12	52951043		chr8	122104687		chr10	122583932
chr11	89955638		chr14	97308165		chr10	121022280		chr10	20948457		chr4	117787940		chr10	122620050
chr3	95466069		chr4	104638398		chr10	121093364		chr3	95323251		chr7	48317424		chr10	122651637
chr5	115041295		chr19	53119144		chr10	121416128		chr4	123395538		chr19	21497851		chr10	12278175
chr3	136485922		chr14	99526185		chr10	121417815		chr8	124833264		chr1	37582455		chr10	122829226
chr5	138021269		chr13	106417344		chr10	121420212		chr2	28453845		chr17	29997452		chr10	123114151
chr6	90660091		chr15	51824726		chr10	121425679		chr7	87353979		chr5	67670710		chr10	123185020
chr1	133534982		chr7	133671995		chr10	121429405		chr12	72153768		chr3	136454033		chr10	123224238
chr14	79900758		chr18	38334879		chr10	121432268		chr16	4212551		chr7	3658957		chr10	123316079
chr10	126563767		chr4	118749839		chr10	121518029		chr11	32145742		chr6	28571908		chr10	123328127
chr7	28323994		chr16	93456245		chr10	121814552		chr1	36976720		chr12	56054793		chr10	123376756
chr1	33666691		chr2	74700261		chr10	12189675		chr6	72052306		chr3	131483989		chr10	123391432
chr7	17584802		chr5	115898574		chr10	122234877		chr14	22368631		chr17	88414176		chr10	123394518
chr11	22709981		chr6	83741475		chr10	12225482		chr18	64651088		chr2	10003005		chr10	123527213
chr4	33074215		chr5	64972249		chr10	122368400		chr12	84174373		chr9	121183815		chr10	12363048
chr10	90625109		chr2	156832244		chr10	122413248		chr4	132803830		chr11	74316202		chr10	123637814
chr3	137606814		chr9	37421433		chr10	122437010		chr8	34845586		chr15	6946509		chr10	123781859
chr10	20914059		chr19	53168031		chr10	122493403		chr6	49088444		chr11	85157142		chr10	12385112
chr16	75918235		chr12	106963035		chr10	12254343		chr15	42355034		chr12	94924963		chr10	124097533
chr4	153398225		chr4	59582318		chr10	122629293		chr9	64654364		chr11	3283907		chr10	12422026
chr1	73246880		chr8	129006651		chr10	122636335		chr10	41984817		chr9	111169954		chr10	12422136
chr2	103139103		chr9	31144525		chr10	122721362		chr6	71611563		chr13	90386582		chr10	124224187
chr13	38724670		chr1	40636994		chr10	122945802		chr5	137592415		chr1	11640134		chr10	12435706
chr7	73378068		chr4	100853937		chr10	12314892		chr14	55324816		chr7	38454442		chr10	12437314
chr1	138076383		chr4	133286419		chr10	12314919		chr12	32828233		chr4	128867349		chr10	12471912
chr8	85947086		chr9	123032554		chr10	123236386		chr12	47711188		chr13	54342750		chr10	124815123
chr1	186469356		chr18	31017053		chr10	12338038		chr1	133534985		chr4	58907197		chr10	12488196
chrX	103251247		chr6	87817504		chr10	12350985		chr2	129195537		chr2	28472982		chr10	12532427
chr4	149852330		chr10	127779146		chr10	123911130		chr4	124714942		chr2	79562379		chr10	12534347
chr11	95217922		chr7	29937146		chr10	124704544		chr12	47711028		chr14	55958153		chr10	12534363
chr13	98894575		chr13	96330354		chr10	125000683		chr6	49088508		chr8	125513242		chr10	12547100
chr17	47880453		chr12	25670315		chr10	125096744		chr16	92494397		chr1	93996900		chr10	125478102
chr8	108717283		chr5	138541579		chr10	12541391		chr7	116258720		chr2	169962489		chr10	125478189
chr10	109991279		chr11	51240586		chr10	12556845		chr17	84547267		chr4	41328326		chr10	125828947
chr17	47022998		chr5	7934671		chr10	125649571		chr8	47497973		chr11	14858661		chr10	12594957
chr5	52285649		chr1	79946624		chr10	12580326		chr1	133022955		chr8	122896469		chr10	12607102
chr6	108727372		chr9	4310611		chr10	12581207		chr14	21552623		chr11	68712450		chr10	126087896
chr4	140240132		chr1	154464984		chr10	12582602		chr5	116471777		chr16	35765974		chr10	126203206
chr7	151679015		chr3	151971556		chr10	12583864		chr6	142780032		chr3	116549168		chr10	126273078
chr12	88175609		chr9	112540100		chr10	12584021		chr4	75465211		chr5	147794611		chr10	126459348
chr7	56576726		chr4	140617059		chr10	126161435		chr8	97509264		chr16	60234104		chr10	126530479
chr8	26331412		chr3	23679200		chr10	126313622		chr5	108188270		chr11	18834497		chr10	126572482
chr2	12290243		chr1	9695010		chr10	126333125		chr12	104631891		chrX	96885598		chr10	126572592
chr7	90224292		chr10	116605405		chr10	126338673		chr10	111106887		chrX	165545031		chr10	126573043
chr6	38291883		chr3	12320055		chr10	126380334		chr4	114768466		chr1	107961181		chr10	126602902
chr4	59305456		chr11	73061889		chr10	12641674		chr15	27426911		chr4	59227803		chr10	126627492
chr12	29263261		chr17	36981296		chr10	126552540		chr18	38085630		chr3	152364695		chr10	126630802
chr4	33329636		chr12	113867172		chr10	126562451		chr18	63887571		chr1	46096908		chr10	126640444
chr6	38861001		chr3	55977721		chr10	126562805		chr12	101909198		chr15	83259563		chr10	126642410
chr13	105838847		chr17	57432245		chr10	126562846		chr19	35227049		chrX	136348830		chr10	126646705
chr2	44890364		chr7	134067636		chr10	126563868		chr5	73583297		chr8	35604224		chr10	126650374
chr7	38890538		chr18	68562292		chr10	126565085		chr12	84716698		chr5	54387695		chr10	12668286
chr19	46529690		chr11	111635827		chr10	126595750		chr13	37601499		chr17	79814400		chr10	126733220
chr14	51709303		chr15	8360165		chr10	126611953		chr3	8762127		chr6	56655080		chr10	126752988
chr16	11352551		chr5	143031640		chr10	126617870		chr12	78235581		chr13	82861245		chr10	126755327
chr12	43671958		chr4	87397283		chr10	126627737		chr8	125244404		chr4	118863210		chr10	12682002
chr13	107853723		chr1	16642578		chr10	126630481		chr19	45519951		chr6	38394122		chr10	12682115
chr1	181579627		chr12	111291668		chr10	126642658		chr17	85176154		chr9	124016079		chr10	12682362
chr15	81634022		chr3	146030278		chr10	126642860		chr12	32807980		chr13	12504476		chr10	126830606
chr5	33293727		chr7	13139983		chr10	126647340		chr17	33850413		chr8	10591893		chr10	12683928
chr11	97307503		chr17	75540745		chr10	126712912		chr9	63893171		chr11	82661936		chr10	126840270
chr15	101980901		chr6	124230627		chr10	126724147		chr9	108243370		chr2	93553052		chr10	126893503
chr6	28704677		chr8	12032679		chr10	126729289		chr10	20774609		chr6	83273654		chr10	126902589
chr13	91306118		chr2	68918323		chr10	126737860		chr15	66657752		chr7	82063135		chr10	126942953
chr9	66468631		chr14	105248742		chr10	12681487		chr8	37652364		chr5	150056880		chr10	126950300
chr3	105717613		chr12	77075503		chr10	126874569		chr1	135722457		chr14	67138546		chr10	127027295
chr14	66890992		chr4	82408103		chr10	126875002		chr12	84716650		chr1	72660884		chr10	12707067
chr4	129885359		chr9	123666070		chr10	127041642		chr10	92606257		chr4	83479256		chr10	12707112
chr1	153341175		chr16	91434456		chr10	12707033		chr1	137911554		chr18	64651356		chr10	12707529
chr1	69606472		chr5	66264667		chr10	127113926		chr18	24262637		chr4	53809939		chr10	12708561
chr15	51998339		chr7	107519845		chr10	127132377		chr14	73523744		chr3	139449709		chr10	127132662
chr4	59227804		chr4	87669613		chr10	12713262		chr13	109106126		chr12	103952913		chr10	127145425
chr7	52184129		chr17	26671750		chr10	127192728		chr18	17117558		chr7	28233728		chr10	127168067
chr3	107899753		chr17	26826921		chr10	127314798		chr1	134264619		chr13	55796271		chr10	127311034
chr11	48687317		chr7	26489299		chr10	127407145		chr8	64961459		chr18	36238066		chr10	127315468
chr15	6573979		chr2	165808589		chr10	127474362		chr4	93148166		chr12	112245586		chr10	127315619
chr8	124837424		chr3	100212824		chr10	12747952		chr18	50182122		chr11	16905528		chr10	127361837
chr3	137471543		chr17	66333565		chr10	127537127		chr1	33631528		chr3	94831556		chr10	127407039
chr18	67408690		chr14	100321066		chr10	127550217		chr6	123243222		chr11	101977595		chr10	127525380
chr15	12297526		chr13	8644228		chr10	127586996		chr4	132803789		chr12	78187031		chr10	12760734
chr3	153455208		chr6	26999611		chr10	127587293		chr10	118523745		chr15	36828432		chr10	127624525
chr8	10592036		chr10	110511190		chr10	12759569		chr19	29324562		chr13	114656081		chr10	127655740
chr15	42295137		chr4	122567721		chr10	12759593		chr1	186469325		chr13	74873836		chr10	127655972
chr8	59406161		chr4	126447604		chr10	127612767		chr10	98368763		chr9	79934661		chr10	127707253
chr12	77774979		chr3	115402220		chr10	127624381		chr14	48142228		chr13	29918708		chr10	127781861
chr9	64438536		chr2	32350911		chr10	127628648		chr1	52511494		chrX	34635352		chr10	127881315
chr7	116996500		chr2	101299122		chr10	127760845		chr3	60407296		chr3	115418705		chr10	127924354
chr4	128912572		chr18	3666576		chr10	127760959		chr9	110568580		chr17	44809393		chr10	128026566
chr7	87354141		chr13	23701187		chr10	127782284		chr17	12189279		chr2	59912050		chr10	12806272
chr16	56719317		chr10	91158421		chr10	127862002		chr5	137592422		chr7	88336946		chr10	128064608
chr4	131865391		chr19	25158253		chr10	127893960		chr18	57137565		chr11	4192205		chr10	128078082
chr5	74461065		chr12	88763180		chr10	127933528		chr9	98389826		chr6	72090499		chr10	128145892
chr14	118596466		chr12	70478064		chr10	127963639		chr13	43287323		chr12	112245653		chr10	128162129
chr13	45944752		chr3	85338861		chr10	127998489		chr4	144624603		chrX	11570996		chr10	128162952
chr10	17320718		chr5	36871831		chr10	128001429		chr3	95116883		chr11	63824204		chr10	128177502
chr9	107874350		chr14	41802217		chr10	128032767		chr11	77883259		chr18	65165644		chr10	128187641
chr1	10475547		chr4	101328103		chr10	128041329		chr17	56827724		chr11	6528083		chr10	128287718
chr17	26079924		chr15	78728178		chr10	128100261		chr12	47710975		chr8	69592008		chr10	128287761
chr11	82620610		chr16	88725843		chr10	128133716		chr10	20948438		chr8	87905443		chr10	128377498
chr19	53078284		chr18	56814155		chr10	128139929		chr8	108345077		chr11	82879487		chr10	128436861
chr8	73146464		chr18	38342866		chr10	128165393		chrX	103239494		chr2	27199623		chr10	12851335
chr2	34215783		chr12	4456559		chr10	128197532		chr7	62134536		chr19	15924278		chr10	128766557
chr3	115419205		chr6	65116472		chr10	128287916		chr11	70035816		chr1	183803836		chr10	129162618
chr3	37647014		chr4	130665691		chr10	128470075		chr11	70035763		chr4	53472673		chr10	129226982
chr12	114229732		chr15	65632935		chr10	129639976		chr2	10497795		chr4	108926659		chr10	12953188
chr19	24514309		chr2	118788992		chr10	129764091		chr8	122999568		chr16	30179804		chr10	129751547
chr7	85944759		chr6	38814212		chr10	129801992		chr8	83017887		chrX	72889071		chr10	129759986
chr9	84006689		chr11	87236615		chr10	12980284		chr6	70681114		chr5	108766472		chr10	13038605
chr15	36577926		chr14	112089556		chr10	129888064		chr15	62052921		chr2	167454173		chr10	13050915
chr3	87705387		chr4	9533155		chr10	12998231		chr5	50247480		chr4	15227115		chr10	13086259
chr7	120228953		chr5	22937103		chr10	129982330		chr16	32509726		chr1	88057403		chr10	13222460
chr15	5077348		chr9	124017772		chr10	13241710		chr18	39555874		chr13	45789296		chr10	13271855
chr15	36828239		chr11	50032159		chr10	13241891		chr10	28286649		chr7	87288635		chr10	13285711
chr9	45082500		chr10	75910111		chr10	13707345		chr1	69542866		chr19	55934658		chr10	13419896
chr19	47593186		chr17	88880643		chr10	13973751		chr6	38292013		chr3	79797956		chr10	13624070
chr2	166967513		chr9	62657352		chr10	14165597		chr1	38056617		chr17	32307011		chr10	13649208
chr1	52511328		chr3	102892849		chr10	14165683		chr4	124429941		chr2	112149253		chr10	13703412
chr4	59815865		chr14	22342561		chr10	14166003		chr3	100240979		chr12	56081658		chr10	13921320
chr9	59139021		chr16	16003334		chr10	14519173		chr11	30514382		chr1	153274339		chr10	14164804
chr8	87227527		chr7	105466794		chr10	14982795		chr15	76642197		chr9	42904598		chr10	14166033
chr7	26063211		chr6	31561298		chr10	15303083		chr16	77027507		chr3	9402860		chr10	14244036
chr1	136423652		chr1	181962506		chr10	15354528		chr11	83100296		chr16	95710087		chr10	14257765
chr3	10243899		chr16	91010683		chr10	15451298		chr8	47497874		chr10	21661261		chr10	14437463
chr1	82833058		chr9	110209000		chr10	15477458		chr4	116356732		chr16	75889821		chr10	14440440
chr6	30662560		chr13	109754397		chr10	15477506		chr17	48590184		chr16	13848916		chr10	14560597
chr7	29047389		chr2	37954337		chr10	15480374		chr3	101969972		chr9	50732769		chr10	14728000
chr15	39789448		chr5	73512991		chr10	15536048		chr16	90989134		chr16	10638928		chr10	15458524
chr7	111007776		chr5	115429794		chr10	15868971		chr14	69940162		chr2	30627684		chr10	15458880
chr18	35312174		chr15	52792340		chr10	16084032		chr1	134264533		chr7	87636201		chr10	15551734
chr4	128686107		chr3	145617082		chr10	16320823		chr5	73583211		chr17	74616843		chr10	15725000
chr11	100598626		chr5	143688066		chr10	16348819		chr8	47673455		chr2	51789338		chr10	16034772
chr9	113878237		chr12	81161838		chr10	16360773		chr4	128972589		chr11	107312538		chr10	16063124
chr4	43504019		chr2	103595827		chr10	16372498		chr7	73378093		chr7	130264612		chr10	16078599
chr1	132173758		chr2	129247148		chr10	16385627		chr13	8964609		chr4	140539471		chr10	16607002
chr8	97158409		chr1	135962197		chr10	16479393		chr8	123011087		chrX	7356108		chr10	16668028
chr9	98999099		chr13	21996731		chr10	16535728		chr8	47497464		chr3	103000914		chr10	16716571
chr17	53761636		chr11	68646573		chr10	16618868		chr1	36977058		chr7	26662301		chr10	16726142
chr7	52392933		chr9	20694113		chr10	16887616		chr11	9013359		chr7	90234018		chr10	16824118
chr9	37380024		chr11	72510287		chr10	16941837		chr4	43503763		chr9	106647959		chr10	16875025
chr2	156853583		chr5	33538706		chr10	16973033		chr12	77774903		chr1	133460008		chr10	16896020
chr11	49625566		chr17	28749713		chr10	17212856		chr5	112788714		chr17	3273304		chr10	17058897
chr1	88336313		chr7	86611363		chr10	17235323		chr17	21839754		chr17	29178729		chr10	17120155
chr3	83831772		chr10	40929025		chr10	17269307		chr4	53134125		chr2	70711446		chr10	17174594
chr5	121666274		chr16	4032504		chr10	17269396		chr1	133534759		chr2	129229629		chr10	17176837
chr2	157967938		chr11	101593919		chr10	17283157		chr1	82644778		chr11	60621871		chr10	17270246
chr1	70948962		chr3	41342722		chr10	17309977		chr15	36577938		chr13	5735986		chr10	17270310
chr7	88202959		chr11	116971063		chr10	17310091		chr13	45306857		chr17	47652594		chr10	17270361
chr8	93601496		chr11	116433549		chr10	17316278		chr8	70223470		chr7	25179488		chr10	17276991
chr1	122155966		chr3	100529956		chr10	17319185		chr1	133022982		chr5	53177943		chr10	17282106
chr10	94778984		chr4	131586394		chr10	17319224		chr10	121006289		chr6	83266071		chr10	17294993
chr6	38292744		chr8	71402749		chr10	17320214		chr14	18532986		chr13	112367632		chr10	17297670
chr11	117658852		chr8	114449035		chr10	17337645		chr12	32789603		chr1	95355519		chr10	17309953
chr2	179855378		chr13	65223556		chr10	17433829		chr5	140214646		chr2	59719431		chr10	17310420
chr9	27473370		chr15	58719389		chr10	17447675		chr12	72153735		chr16	60265109		chr10	17316209
chr7	71097557		chr6	86009125		chr10	17447815		chr2	24966858		chr1	89999958		chr10	17319211
chr10	77134471		chr17	85563612		chr10	17601202		chr11	76652275		chr4	140372482		chr10	17319670
chr4	106668294		chr11	59860054		chr10	17786189		chr10	111032908		chr19	37630788		chr10	17320513
chr13	58577122		chr4	144482924		chr10	17827312		chr4	149835705		chr1	192696209		chr10	17320551
chr6	58592409		chr11	101530190		chr10	18207046		chr9	123953235		chr17	40943430		chr10	17321080
chr14	66896064		chr15	58894259		chr10	18551895		chr16	4212499		chr5	134804626		chr10	17355089
chr1	73033467		chr15	39339917		chr10	18737064		chr17	84306362		chr16	30433422		chr10	17411129
chr7	87687516		chr2	43603761		chr10	18782438		chr6	72339656		chr9	67311500		chr10	17439189
chr12	101372727		chr5	31990519		chr10	18782636		chr5	108188395		chr13	114480291		chr10	17447946
chr5	73678078		chr3	28604907		chr10	18784349		chr19	31017478		chr16	54042409		chr10	17465344
chr7	16825853		chr3	79798274		chr10	18786775		chr17	74667007		chr11	53433125		chr10	17481327
chr13	108411167		chr4	6373935		chr10	18787228		chr4	44955284		chr12	78126615		chr10	17486588
chr9	110571311		chr16	38383931		chr10	18818722		chr11	31731642		chr4	118749100		chr10	17526076
chr19	60919464		chr15	58886506		chr10	18831897		chr7	116258676		chr11	94363955		chr10	17639543
chr15	99495330		chr5	75994246		chr10	18877450		chr10	118523852		chr10	118486311		chr10	17639944
chr4	133260845		chr5	91171264		chr10	18877741		chr3	60624083		chr7	142768403		chr10	17640026
chr16	20691072		chr1	60236054		chr10	19299023		chr17	12397971		chr6	94631555		chr10	17640066
chr12	85519967		chr1	24746158		chr10	19352077		chr17	56901746		chr9	54431692		chr10	17705800
chr7	97209026		chr5	148687026		chr10	19444226		chr13	120021364		chr1	186496690		chr10	17766583
chr15	78754249		chr3	132324420		chr10	19831474		chr3	153455199		chr2	75570354		chr10	17856941
chr7	54230211		chr4	116760756		chr10	19831515		chr17	21609924		chr16	76002869		chr10	17861134
chr6	71611637		chr5	32774968		chr10	20011621		chr10	21232559		chr6	29654177		chr10	17991755
chr3	101158556		chr2	112361047		chr10	20031083		chr15	99495345		chr10	118316017		chr10	18067597
chr2	150807458		chr4	10932624		chr10	20031685		chr2	84652163		chr8	100767446		chr10	18084640
chr15	77712199		chr14	66829730		chr10	20059299		chr6	38291908		chr16	10384503		chr10	18201887
chr6	72059001		chr4	100852878		chr10	20253861		chr16	92494152		chr15	63562610		chr10	18286241
chr1	95521343		chr16	4896493		chr10	20260583		chr3	87705318		chr2	107067843		chr10	18318799
chr3	146363336		chr15	93101863		chr10	20400944		chr3	8762161		chr1	135514680		chr10	18381855
chr13	46030377		chr4	41451935		chr10	20502944		chr4	114768555		chr11	95599107		chr10	18499215
chr6	99044749		chrX	155985234		chr10	20583965		chr9	98389873		chr9	22319697		chr10	18661330
chr4	6369073		chr15	72842080		chr10	20602629		chr5	20403404		chr18	46905739		chr10	18710714
chr19	55358785		chr16	92812882		chr10	20625360		chr6	5265167		chr7	129162043		chr10	18733440
chr12	80713956		chr7	52827265		chr10	20626961		chr19	60948309		chr10	88231886		chr10	18743613
chr2	153047568		chr6	146427585		chr10	20631997		chr16	49839925		chr2	167665883		chr10	18787037
chr1	59861444		chr16	50187571		chr10	20632039		chr16	92475764		chr5	53178374		chr10	18840302
chr2	37917223		chr14	71168160		chr10	20715187		chr6	66984615		chr11	121125473		chr10	18869591
chr16	92822663		chr1	52592825		chr10	20715758		chr18	67144217		chr6	38835311		chr10	18907880
chr1	135633084		chr7	86428591		chr10	20728050		chr15	58426600		chr12	40743807		chr10	19112310
chr2	38068733		chr10	24542038		chr10	20743504		chrX	68798574		chr5	66187279		chr10	19459945
chr4	129093951		chr13	108360048		chr10	20746721		chr5	101067677		chr15	8711702		chr10	19469256
chr2	169954269		chr2	9816642		chr10	20746809		chr2	131031767		chr9	52876313		chr10	19625808
chr3	86227920		chr1	94990606		chr10	20746851		chr3	103000581		chr16	53867781		chr10	19627022
chr6	33005950		chr8	123003642		chr10	20774621		chr7	111025835		chr10	21559281		chr10	19832344
chrX	136061740		chr3	137481338		chr10	20774913		chr3	103603691		chr1	80026941		chr10	19832362
chr6	143781794		chr10	43757566		chr10	20775003		chr4	59546204		chr6	7682268		chr10	19832420
chr16	27507501		chr6	17586802		chr10	20787196		chr13	107891160		chr13	35708732		chr10	19832442
chr5	93719549		chr11	86481253		chr10	20787290		chr7	111058730		chr13	113554038		chr10	19855476
chr15	73094648		chr8	125638404		chr10	20878498		chr4	35183764		chr10	117371700		chr10	19875511
chr3	137620960		chr8	125638579		chr10	20914249		chr8	125244331		chr4	115922857		chr10	19900342
chr10	104660116		chrX	19933737		chr10	20938443		chr18	57137554		chr3	51442478		chr10	19902034
chr3	137621145		chr11	11702472		chr10	20941473		chr1	73119250		chr3	26973069		chr10	19902404
chr3	60879962		chr2	38091289		chr10	20948548		chr11	69729919		chr1	193915851		chr10	19925375
chr15	72891843		chr11	85020041		chr10	20974409		chr14	41839107		chr5	68207209		chr10	19925469
chr14	71113020		chr3	137636576		chr10	20979664		chr7	111025745		chr11	100402231		chr10	19947029
chr6	50840990		chr1	153132808		chr10	20991312		chr11	4867726		chr14	56233556		chr10	19949846
chr9	71525400		chr3	100486387		chr10	21047486		chr14	22368290		chr5	54318914		chr10	19994341
chr7	148574527		chr12	56444231		chr10	21071766		chr4	94823539		chr1	146113560		chr10	20030482
chr7	16533179		chr3	84487487		chr10	21097793		chr11	87953831		chr19	40892516		chr10	20120587
chr8	125224848		chr16	49877524		chr10	21145911		chr11	87953953		chr1	135983666		chr10	20347234
chr5	115797737		chr19	32574078		chr10	21199646		chr5	108188353		chr10	107831517		chr10	20401152
chr19	53883210		chr12	77492833		chr10	21222280		chr1	13564345		chr11	21977668		chr10	20489574
chr1	43868202		chr16	50432933		chr10	21229647		chr11	96809494		chr16	76123113		chr10	20499749
chr9	22258080		chr18	35314489		chr10	21231362		chr8	122999593		chr18	68379682		chr10	20509213
chr4	148773628		chr17	16695988		chr10	21231383		chr7	132615927		chr5	20553130		chr10	20533377
chr11	115772647		chr2	126499038		chr10	21232641		chr8	125243856		chr15	27427563		chr10	20586690
chr10	7740091		chr2	121951458		chr10	21232709		chr3	103000628		chr2	72651735		chr10	20626143
chr12	48856410		chr11	77879599		chr10	21234810		chr4	109083803		chr10	39681868		chr10	20689659
chr6	142149223		chr16	38407347		chr10	21409884		chr17	56901811		chr17	73594775		chr10	20728011
chr14	122712749		chr1	146116363		chr10	21459985		chr18	64645599		chr4	120679808		chr10	20728073
chr1	36977009		chr7	105489046		chr10	21460286		chr15	64142315		chr14	31772418		chr10	20728149
chr17	45719321		chr6	88066416		chr10	21461881		chr7	53952315		chr6	7689575		chr10	20743308
chr1	36976874		chr11	32462742		chr10	21461949		chr16	35677897		chr2	150472435		chr10	20746975
chr4	93148149		chr2	144088731		chr10	21512557		chr2	103734094		chr14	66709592		chr10	20774334
chr9	123755855		chr15	38251679		chr10	21559213		chr5	93669044		chr15	83353781		chr10	20775061
chr12	76846966		chr13	94248500		chr10	21570594		chr12	32828318		chr14	66474187		chr10	20775112
chr1	137101461		chr8	67471708		chr10	21656763		chr3	132814744		chrX	160885873		chr10	20777839
chr6	86548858		chr4	93993087		chr10	21666651		chr6	49088585		chr1	133651322		chr10	20786937
chr12	81879492		chr8	59999438		chr10	22032050		chr1	36976953		chr1	90005891		chr10	20787112
chr12	86345431		chr7	119168645		chr10	22447861		chr1	136323086		chr15	12788487		chr10	20828251
chr3	100240886		chr12	34002852		chr10	22547807		chr4	131632839		chr13	75996312		chr10	20879496
chr7	86150783		chr10	98180135		chr10	22602550		chr12	106998574		chr18	54975551		chr10	20879870
chrX	150784153		chr14	65550771		chr10	22843251		chr9	98389926		chr15	44295266		chr10	20913904
chr10	110443161		chr1	89545376		chr10	23112689		chr1	153024452		chr6	120784955		chr10	20913968
chr8	87920154		chr2	132418011		chr10	23322937		chr4	132803699		chr16	10643268		chr10	20914032
chr11	53159087		chr1	78299691		chr10	23513567		chr18	67721297		chr2	118789157		chr10	20941146
chr8	129357637		chr1	162125213		chr10	23656586		chr7	86503455		chr2	92884177		chr10	20965552
chr13	120021388		chr2	101489738		chr10	23715957		chr7	116258703		chr5	76419545		chr10	20974323
chr2	167666035		chr1	162786079		chr10	23850842		chr10	16320741		chr9	44220503		chr10	20974649
chr18	57137592		chr17	85269206		chr10	23888235		chr1	152927580		chr15	76642432		chr10	20974976
chr7	91799977		chr5	33010630		chr10	24119794		chr12	83334389		chr7	86503173		chr10	20979063
chr5	97451554		chr1	107889373		chr10	24348419		chr9	64438511		chr14	49158092		chr10	20988870
chr1	136388195		chr7	47496095		chr10	24349097		chr11	87539915		chr11	64654465		chr10	21083219
chr6	67111799		chr18	84499030		chr10	24349466		chr2	157967916		chr15	6049591		chr10	21090077
chr19	6104652		chr19	10752572		chr10	24359920		chr17	29996929		chr9	124015410		chr10	21098438
chr9	24950895		chr17	25980848		chr10	24412229		chr2	72931057		chr11	70551491		chr10	21104985
chr10	114687472		chr16	14203474		chr10	24460830		chr15	83000983		chr1	65216730		chr10	21105068
chr4	120347547		chr10	44482048		chr10	24478355		chr8	113453083		chr8	47822952		chr10	21115338
chr4	134425471		chr11	86334787		chr10	24697930		chr1	69560395		chr7	110993277		chr10	21199075
chr1	133022994		chr8	11010657		chr10	24724901		chr15	99495431		chr2	122061269		chr10	21199187
chr13	75597129		chr9	107950301		chr10	24741825		chr12	106998372		chr1	75184920		chr10	21199269
chr12	29265177		chr4	62032114		chr10	24787153		chr5	93669067		chr17	49574457		chr10	21199301
chr3	51034365		chr5	111268398		chr10	24832021		chr6	72339752		chr7	71067672		chr10	21199356
chr8	86124377		chr2	44900421		chr10	24839123		chr6	83301984		chr1	174456616		chr10	21199368
chr7	26475280		chr4	155339342		chr10	25759268		chr12	106998297		chr3	115417278		chr10	21201840
chr7	54252688		chr6	91567854		chr10	25760943		chr12	47711280		chr17	17529059		chr10	21201903
chr4	118097324		chr3	95718674		chr10	25859510		chr12	77771785		chr1	146000524		chr10	21202219
chr4	132951254		chr2	18827061		chr10	26535684		chr7	111058792		chr18	56938107		chr10	21230758
chr17	33883152		chr15	5080973		chr10	28018203		chr9	120024937		chr10	110522969		chr10	21230917
chr16	10690736		chr4	74065909		chr10	28207095		chr11	77879616		chr4	114776325		chr10	21231823
chr12	52951062		chr14	47203026		chr10	28235483		chr2	91085175		chr5	108201413		chr10	21232009
chr12	4686908		chr17	30711060		chr10	28239946		chr15	27426845		chr2	101489790		chr10	21232082
chr14	79930133		chr9	21183778		chr10	28370321		chr5	115717291		chr18	61665768		chr10	21232286
chr7	142767584		chr2	174295361		chr10	28650046		chr5	93669200		chr4	41328545		chr10	21232671
chr10	107770825		chr6	123946975		chr10	28675180		chr2	92284739		chr12	16192458		chr10	21245306
chr5	136188959		chr2	60933237		chr10	28728371		chr17	85176017		chr5	144034530		chr10	21246087
chr10	94386328		chr1	135997467		chr10	29073924		chr13	84787788		chr6	54866211		chr10	21346195
chr2	154280035		chr19	41977876		chr10	29165486		chr17	63661820		chr16	93220111		chr10	21407402
chr3	127162948		chr2	172474902		chr10	29203600		chr1	186469311		chr16	13668393		chr10	21407522
chr7	56583008		chr7	142772500		chr10	29355128		chr4	43050894		chr3	105735602		chr10	21409787
chr16	35764094		chr16	91645452		chr10	29394434		chr12	32828277		chr12	89608185		chr10	21461380
chr2	75606530		chr5	24898629		chr10	29404101		chr1	163824893		chr3	19087499		chr10	21461538
chr14	80021113		chr19	40611224		chr10	29413013		chr2	28453648		chr4	129278208		chr10	21461833
chr5	76020480		chr13	45608750		chr10	29413665		chr11	90588265		chr1	88597141		chr10	21462130
chr10	42240751		chr1	95356730		chr10	29428602		chr5	108188335		chr2	146107280		chr10	21486539
chr6	56870933		chr4	137474062		chr10	29486069		chr10	80160619		chr10	118524395		chr10	21503662
chr5	148704797		chr5	17518024		chr10	29659147		chr16	91546078		chr6	115635147		chr10	21587161
chr9	65672018		chr7	27321550		chr10	29798098		chr12	81879356		chr5	42840124		chr10	21592844
chr3	101240752		chr18	65121186		chr10	29853167		chr13	120021425		chr8	125208888		chr10	21621456
chr3	27094324		chr1	13248808		chr10	29909127		chr2	31983843		chr18	36935275		chr10	21621741
chr18	50187994		chr14	35547626		chr10	30322878		chr17	27290245		chr18	62334534		chr10	21652496
chr9	24948651		chr5	111091658		chr10	30341849		chr1	133534637		chr16	49834468		chr10	21656903
chr3	146455479		chr6	31575264		chr10	30352760		chr4	132803751		chr11	96318447		chr10	21666581
chr7	56239423		chr1	182194899		chr10	30386485		chr17	29997122		chr8	34016436		chr10	21864942
chr8	108133491		chr5	124176795		chr10	30386552		chr18	64645383		chr9	20364437		chr10	21868851
chr18	64837988		chr1	97552434		chr10	30398476		chr17	84547260		chr9	120685870		chr10	22024934
chr10	93194230		chr7	12699869		chr10	30438710		chr6	8373421		chr3	152060649		chr10	22055934
chr2	103797143		chr6	82970343		chr10	30475193		chr16	50096190		chr10	104862293		chr10	22358112
chr14	52875770		chr6	82970752		chr10	30507504		chr18	36009369		chr4	154491836		chr10	22361403
chr18	80822055		chr9	119846076		chr10	30507555		chr19	56513650		chr12	92512522		chr10	22449931
chr13	42149693		chr12	86598551		chr10	30507576		chr14	32982258		chr12	84768478		chr10	22683288
chr7	146059004		chr11	101136690		chr10	30532456		chrX	146984334		chr4	141091541		chr10	22819881
chr9	50990319		chr5	90785019		chr10	30561929		chr8	124845725		chr18	62326255		chr10	22836078
chr3	21894976		chr11	5002604		chr10	30773260		chr16	91804746		chr19	43770402		chr10	23213190
chr16	93129935		chr10	98242506		chr10	30788644		chr2	121420826		chr5	24384191		chr10	23296836
chr5	148253704		chr3	154397479		chr10	30788701		chr2	116824798		chr11	104470549		chr10	23792400
chr2	126190263		chr1	124013148		chr10	31050256		chr16	17252479		chr4	106606856		chr10	23937829
chr16	18428973		chr15	51660507		chr10	31217627		chr7	128255509		chr19	14695197		chr10	24000049
chr15	14454785		chr9	23202008		chr10	31291665		chr14	21552599		chr18	61438498		chr10	24349458
chr11	107329837		chr12	81086636		chr10	32529697		chr12	77771669		chr10	44329104		chr10	24349493
chr15	58423215		chr6	121059180		chr10	32607865		chr3	79378428		chr5	90784636		chr10	24349516
chr7	87675758		chr10	21407353		chr10	32847355		chr10	39851847		chr4	144623838		chr10	24349662
chr2	169977228		chr7	71156514		chr10	33114325		chr15	61990617		chr6	120745579		chr10	24355127
chr12	79490527		chr10	24451541		chr10	33680375		chr15	61990694		chr18	50163920		chr10	24355384
chr5	75976057		chr10	24451390		chr10	34188938		chr6	72052159		chr4	126146433		chr10	24451288
chr9	15093825		chr8	35161537		chr10	34228254		chr6	7647401		chr1	75474426		chr10	24478231
chr2	70668919		chr6	34324147		chr10	34413488		chr15	42314870		chr6	134614765		chr10	24478335
chr10	41964417		chr2	84778777		chr10	34470693		chr17	29823921		chr14	66135390		chr10	24478807
chr12	119669728		chr17	80325547		chr10	34700403		chr10	12580455		chr2	43648855		chr10	24522155
chr1	169280301		chr2	75604929		chr10	34997849		chr5	23428754		chr19	33089544		chr10	24522517
chr10	24355183		chr15	51997865		chr10	3501621		chr3	14877691		chr5	138089392		chr10	24523322
chr4	142792709		chr6	8437407		chr10	3513932		chr19	32347136		chr17	30223834		chr10	24538447
chr5	115717315		chr5	147062317		chr10	35369521		chr7	52780379		chr4	117659644		chr10	24546157
chr9	37371584		chr17	53761238		chr10	36848355		chr10	16320871		chr8	93503372		chr10	24563446
chr4	62181450		chr1	88165365		chr10	36996174		chr18	57137668		chr11	82620453		chr10	24651695
chr18	35316465		chr10	22994828		chr10	37090515		chr7	111058686		chrX	156078112		chr10	24705018
chr4	106606897		chr1	74294675		chr10	37250616		chr16	27507554		chr4	117149193		chr10	24741681
chr7	109523256		chr4	11160320		chr10	37405411		chr8	69592166		chr4	123138278		chr10	24792696
chr15	53037729		chr4	149944624		chr10	37463358		chr4	6379830		chr9	82606979		chr10	24832056
chr9	62035444		chr10	94385899		chr10	3796067		chr9	42910194		chr9	21519956		chr10	24853635
chr3	104477769		chr11	72299260		chr10	38814394		chr16	35677826		chr2	80402632		chr10	24881438
chr1	135712737		chr14	73657061		chr10	38832581		chr15	62054910		chr1	120492215		chr10	24881496
chr7	25156660		chr7	26489629		chr10	38891517		chr11	97307531		chr18	75648964		chr10	25079144
chr14	27266221		chr1	155756899		chr10	38897058		chr4	134062070		chr8	18647117		chr10	25263506
chr6	10178771		chr14	22482220		chr10	38949144		chr19	40888057		chr8	70075032		chr10	25868480
chr16	32980534		chr5	34508759		chr10	39046412		chr6	120554715		chr5	44614651		chr10	25878704
chr12	32491851		chr4	129880040		chr10	39070920		chr11	70035867		chr3	37409411		chr10	25928259
chr1	157939124		chr4	129884448		chr10	3911671		chr19	9002834		chr17	34061630		chr10	26364930
chr14	122423367		chr4	132841780		chr10	39176170		chr18	82803727		chr13	96688982		chr10	26640623
chr4	86221286		chr3	142421451		chr10	39238920		chr17	12398360		chr13	102531138		chr10	26881987
chr7	142790364		chr7	88808693		chr10	39402841		chr8	68481033		chr4	134412166		chr10	26901378
chr2	118485104		chr4	59257794		chr10	39434706		chr6	122344404		chr2	133251517		chr10	27100077
chr9	57491716		chr7	91800365		chr10	39505186		chr1	34547125		chr9	72310483		chr10	27221076
chr1	60003010		chr6	108783274		chr10	39711236		chr7	106743074		chr15	102849350		chr10	27730652
chr7	91871469		chr8	63463950		chr10	39790956		chr11	77883351		chr11	108096752		chr10	27822850
chr13	35927607		chr7	72017349		chr10	39792524		chr9	65423120		chr7	104895796		chr10	27855571
chr7	72501551		chrX	7225992		chr10	39793601		chr1	136323020		chr18	36598167		chr10	28006329
chr5	130322732		chr15	42352072		chr10	39813591		chr12	90222920		chr6	17774974		chr10	28191582
chr4	133286037		chr13	64017277		chr10	39827994		chr4	132842207		chr8	42402545		chr10	28237571
chr13	91759251		chr1	36893003		chr10	39829092		chr12	112681820		chr1	88397997		chr10	28238242
chr8	127657943		chr18	67408162		chr10	39845126		chr1	152927485		chr7	88133331		chr10	28267242
chr7	88864253		chr11	44333787		chr10	39848536		chr18	13157056		chr10	76687446		chr10	28270572
chr7	54263807		chr5	138228525		chr10	39851594		chr11	96809463		chr5	34915363		chr10	28286138
chr3	40473054		chr4	126447888		chr10	39851819		chr17	27093647		chr11	11557713		chr10	28286503
chr13	34404424		chr2	131677536		chr10	39851851		chr13	38166068		chr8	47859186		chr10	28288113
chr17	17745803		chr11	31757507		chr10	39869599		chr3	51180199		chr3	135382275		chr10	28288151
chr2	152562708		chr4	142733729		chr10	39993947		chr2	92014724		chr10	43735174		chr10	28310801
chr6	136890012		chr8	47859388		chr10	39993999		chr10	29413371		chr1	33812469		chr10	28444598
chr9	58569025		chr8	27858626		chr10	40047817		chr16	92716067		chr4	11329271		chr10	28823000
chr7	87397995		chr6	136879223		chr10	40066959		chr9	65423153		chr11	101094775		chr10	28866698
chr5	34508224		chr12	56156054		chr10	40132204		chr11	87539745		chr14	73505420		chr10	28882939
chr10	80569377		chr8	10654557		chr10	40172226		chr4	144624496		chr1	9773847		chr10	28903386
chr14	31829439		chr2	76955395		chr10	40180469		chr8	47497950		chr9	121361934		chr10	29162809
chr18	82713711		chr3	90317351		chr10	4077001		chr6	72339528		chr10	126641921		chr10	29245209
chr9	40879124		chr3	154755553		chr10	40917760		chr13	109106052		chr4	69922525		chr10	29258630
chr15	98864026		chr6	31920579		chr10	40928758		chr5	121692926		chr18	39576160		chr10	29261817
chr11	95687791		chr17	24343353		chr10	40928905		chr15	42314812		chr18	78043482		chr10	29288342
chr5	52232406		chr12	113837535		chr10	40929149		chr3	103603620		chr10	12703864		chr10	29412910
chr9	95451493		chr13	109261120		chr10	40934124		chr17	29996974		chr8	47844224		chr10	29412956
chr13	59744341		chr2	169083246		chr10	40949025		chr9	63893072		chr10	80982382		chr10	29412997
chr6	38785313		chr15	38632757		chr10	40969054		chr8	37652595		chr4	4180824		chr10	29413787
chr4	25569829		chr7	28239741		chr10	4096964		chr16	17252361		chr2	104024600		chr10	29522773
chr4	150023630		chr10	84469883		chr10	41039798		chr19	32347289		chr11	57725616		chr10	29754645
chr4	141345665		chr1	32047434		chr10	41116866		chr12	47711116		chr19	46194024		chr10	29796101
chr13	76558752		chr4	136901963		chr10	41193963		chr8	125974940		chr11	11471358		chr10	29866520
chr2	44965619		chr3	94730399		chr10	41200914		chr10	12443228		chr9	64130519		chr10	30373281
chr3	69123400		chr16	15586294		chr10	41265160		chr15	27426829		chr2	150435865		chr10	30381259
chr11	54327250		chr12	25661236		chr10	41280580		chr12	106263874		chr4	87576678		chr10	3039280
chr5	73243190		chr11	101168518		chr10	41335498		chr1	153024368		chr6	52721115		chr10	30417652
chr7	35763440		chr8	23955591		chr10	41534219		chr6	66984512		chr1	130224088		chr10	30430173
chr4	132842079		chr6	128358371		chr10	41534278		chr7	150751648		chr13	59937444		chr10	30456275
chr2	4964420		chr5	135451669		chr10	41656625		chr2	150491627		chr2	126766362		chr10	30469672
chr1	140856856		chr1	35938693		chr10	41656955		chr16	49839933		chr3	84621079		chr10	30469694
chr5	101073109		chr11	120064431		chr10	41657030		chr17	35158976		chr11	108125394		chr10	30469957
chr2	38388958		chr8	35219268		chr10	41657295		chr12	77775015		chr2	154612410		chr10	30470028
chr3	51152979		chr1	11956942		chr10	41673285		chr11	49849329		chr19	34786860		chr10	30475049
chr12	25336878		chr1	130295784		chr10	41755175		chr4	35183776		chr3	62268369		chr10	30482843
chr11	77929685		chr7	91836960		chr10	41790849		chr5	137731196		chr7	17735507		chr10	30507542
chr15	36250959		chr3	106252879		chr10	41894140		chr12	104631909		chr11	102782449		chr10	30603406
chr18	82662063		chr12	88565232		chr10	41919479		chr2	120862645		chr5	75900017		chr10	30762655
chr6	67232005		chr11	117862067		chr10	41942747		chr2	31983894		chr6	82713965		chr10	31050159
chr18	82803502		chr13	97123984		chr10	41962985		chr12	56153059		chr4	74912878		chr10	3121133
chr6	124636226		chr1	172793262		chr10	41981781		chr7	128018890		chr1	155757107		chr10	31224302
chr15	12734979		chr16	73474565		chr10	41990078		chr7	133500757		chr18	65117270		chr10	31439823
chr7	87391997		chr3	152956125		chr10	42018278		chr14	64527564		chr11	20225259		chr10	31592422
chr18	62325963		chr15	103047804		chr10	42136192		chr16	92715966		chr7	63047889		chr10	3163908
chr8	119822060		chr1	135704828		chr10	42185938		chr5	116476762		chr12	100560587		chr10	32172097
chr7	25162230		chr1	82621663		chr10	42208863		chr19	24609407		chr18	64696322		chr10	32459674
chr10	126874681		chr7	30298265		chr10	42208914		chr11	23069971		chr9	71862624		chr10	32555353
chr1	136102409		chr14	79881794		chr10	42224369		chr12	32828195		chr7	97408631		chr10	33065708
chr12	90222902		chr3	5349868		chr10	42231236		chr11	9013476		chr5	73150397		chr10	33119603
chr2	84316919		chr16	36811486		chr10	42238650		chr11	60588529		chr15	85466163		chr10	33339019
chr12	112756322		chr6	62669405		chr10	42240934		chr13	110698055		chr7	87788216		chr10	33550380
chr7	59260266		chr5	130620326		chr10	42245790		chr8	124833336		chr6	50194593		chr10	33784246
chr1	133633218		chr11	76661003		chr10	42257704		chr13	43287390		chr5	17519209		chr10	33950774
chr7	125941988		chr3	116660162		chr10	42354451		chr2	6207073		chr3	146040028		chr10	34012724
chr7	86431618		chr17	84965482		chr10	42374470		chr17	56827668		chr4	130028456		chr10	34059797
chr11	40507282		chr5	123585171		chr10	42413444		chr8	47497899		chr13	37810492		chr10	34077697
chr1	36892683		chr4	126360436		chr10	42417044		chr16	48253202		chr9	32327367		chr10	34200157
chr13	46887169		chr7	77035925		chr10	42473673		chr8	70093233		chr18	7923259		chr10	3444464
chr10	17319839		chr1	9691091		chr10	42965786		chr13	49666981		chr11	115056231		chr10	34535554
chr17	35158987		chr3	146040080		chr10	43301001		chr6	60778205		chr3	20097618		chr10	35294772
chr4	40867045		chr16	92964567		chr10	43350658		chr5	104171304		chr16	22882161		chr10	36497000
chr8	70085080		chr12	106250046		chr10	43350694		chr18	13157142		chr13	58617186		chr10	36648529
chr7	28142796		chr8	35970749		chr10	43361604		chr16	58498118		chr2	38327280		chr10	36813661
chr10	75159848		chr14	46273573		chr10	43384855		chr17	30753316		chr7	67734176		chr10	36847262
chr9	57687007		chr15	103111895		chr10	43485686		chr14	56541601		chr10	110982840		chr10	37096075
chr1	134264558		chr6	31608944		chr10	43511640		chr11	95218078		chr16	11614678		chr10	37161055
chr3	146362063		chr14	73722361		chr10	43511732		chr5	38901061		chr14	118951288		chr10	37177457
chr17	12917060		chr1	120847224		chr10	43576382		chr3	87705360		chr3	30887029		chr10	37251364
chr18	63887767		chr6	122347251		chr10	43681479		chr15	36577931		chr19	54039594		chr10	37257048
chr6	136879429		chr16	31172912		chr10	43733808		chr8	124811038		chr14	119058881		chr10	37533248
chr12	58298880		chr6	75432267		chr10	43743526		chr11	60618271		chr1	153605610		chr10	37830737
chr5	17385293		chr9	57557184		chr10	43766667		chr3	144333353		chr19	29685471		chr10	38003743
chr4	46036166		chr15	99273321		chr10	43818904		chr18	36932111		chr18	82854950		chr10	38539619
chr4	144623533		chr19	56115133		chr10	43884254		chr8	113786117		chr1	172098017		chr10	38574311
chr3	88167741		chr11	22831681		chr10	44046929		chr5	148469680		chr4	129311318		chr10	38649025
chr6	120906914		chr13	75887051		chr10	44154561		chr11	109418800		chr8	122012448		chr10	38713449
chr11	57768166		chr11	101345547		chr10	44269579		chr18	42478054		chr6	113645424		chr10	38719323
chr5	123102753		chr1	23540787		chr10	44269719		chr4	42873563		chr7	4105660		chr10	38853142
chr10	7850415		chr3	95953447		chr10	44332559		chr3	79711317		chr1	89520714		chr10	38948956
chr4	87452679		chr7	69402265		chr10	44356792		chr16	76324016		chr3	27054623		chr10	38982144
chr3	135491202		chr13	51216516		chr10	44406167		chr11	82659855		chr13	49338163		chr10	38984545
chr4	132300386		chr2	152630472		chr10	44444008		chr11	60618216		chr5	138242319		chr10	39037268
chr9	66029970		chr14	83193374		chr10	44692110		chr2	31983772		chr12	86432296		chr10	39043842
chr2	120457507		chr19	10277826		chr10	44768019		chr10	16320712		chr10	98242698		chr10	3910267
chr10	127897095		chr10	79580181		chr10	44867390		chr9	3328381		chr19	47606103		chr10	39176208
chr2	165780592		chr11	62390571		chr10	45119674		chr6	120906827		chr4	40874415		chr10	39201414
chr5	120586446		chr13	37852146		chr10	45180761		chr16	58498188		chr12	86713259		chr10	39378826
chr16	30041968		chr14	31362065		chr10	4525350		chr9	37325288		chr8	67263303		chr10	39676040
chr11	16905141		chr6	86255732		chr10	45299087		chr12	77771767		chr2	154629773		chr10	39844444
chr19	10061825		chr4	144571284		chr10	45304421		chr14	40241762		chr13	34193965		chr10	39848533
chr10	30483163		chr7	13896027		chr10	45388470		chr8	87254811		chr10	77046788		chr10	39851294
chr15	57712758		chr1	63129539		chr10	4580849		chr13	107683414		chr4	75366218		chr10	39851404
chr19	53977133		chr13	63522180		chr10	46282262		chr8	113453112		chr6	122224825		chr10	39853606
chr19	31855812		chr13	58625235		chr10	4675866		chr11	31744040		chr11	51571336		chr10	39938959
chr4	128972576		chr1	45954276		chr10	47313033		chr16	4212530		chr2	118485425		chr10	39978461
chr9	57353782		chr9	70670306		chr10	48075574		chr3	87705402		chr14	79713388		chr10	39978649
chr11	11633386		chr10	93348984		chr10	4807876		chr14	21552712		chr16	10690014		chr10	40012627
chr1	89744634		chr5	114947368		chr10	4812906		chr3	60407234		chr4	141431282		chr10	40032304
chr1	135722424		chr6	87626716		chr10	4821624		chr4	120687573		chr11	21005606		chr10	40039655
chr11	101347213		chr11	58027585		chr10	4823505		chr2	103734037		chr17	26856547		chr10	40070378
chr13	51944096		chr18	38459260		chr10	49251529		chr17	71585004		chr7	148800561		chr10	40171525
chr4	120886990		chr10	118629806		chr10	49915459		chr17	32245688		chr19	46018498		chr10	40402152
chr5	135450309		chr9	118374269		chr10	50318068		chr4	132842102		chr1	158904165		chr10	40656425
chr7	104332689		chr9	71027287		chr10	50482527		chrX	142545411		chr3	79282749		chr10	40661979
chr14	118593860		chr16	29839411		chr10	51762277		chr1	59011019		chr10	80463409		chr10	40729849
chr1	182833215		chr6	57485023		chr10	5196158		chr10	21232436		chr19	41861568		chr10	40741560
chr7	130602956		chr10	99987578		chr10	52137106		chr17	29584419		chr13	36449524		chr10	40924690
chr8	122999586		chr7	101065136		chr10	5322834		chr4	120687433		chr10	75959323		chr10	40928840
chr3	30664800		chr17	28910286		chr10	56728810		chr10	92606584		chr17	46374090		chr10	40928872
chr12	73044272		chr7	134982627		chr10	5691680		chr13	120021393		chr19	61341723		chr10	40949116
chr11	31731445		chr15	85496879		chr10	57162351		chr2	132338316		chr4	131388950		chr10	41151122
chr10	24349350		chr2	69731853		chr10	57796289		chr12	80833664		chr8	97039941		chr10	41154808
chr19	60807436		chr17	71618184		chr10	57797243		chr3	28675076		chr9	79796334		chr10	41196254
chr12	78235565		chr5	91113605		chr10	57814658		chr2	166868995		chr9	78036880		chr10	41280396
chr4	100865300		chr16	37996525		chr10	57816873		chr7	4581869		chr17	27740701		chr10	41341671
chr9	50304287		chr4	128932871		chr10	57817199		chr18	39555960		chr2	91788854		chr10	41560151
chr15	16244532		chr4	133688913		chr10	57833615		chr6	11659692		chr3	153334065		chr10	41560211
chr18	50164078		chr1	156944115		chr10	57834125		chr4	131984107		chr3	79333797		chr10	41568531
chr1	33870683		chr8	37308508		chr10	57875240		chr11	105227543		chr4	149767794		chr10	41568615
chr7	91871778		chr11	77593235		chr10	57915243		chr17	29996905		chr17	65906617		chr10	41626253
chr6	87713543		chr7	19849854		chr10	58155603		chr6	86025025		chr2	125733774		chr10	41633455
chr5	30560770		chr12	34020662		chr10	58469955		chr13	43288602		chr9	64612870		chr10	4163978
chr6	29651309		chr1	153687685		chr10	58625424		chr1	36330421		chr9	32284112		chr10	41656890
chr2	157885624		chr2	3591290		chr10	58627522		chr10	20774552		chr2	61227417		chr10	41656910
chr9	43042844		chr11	69681073		chr10	58798984		chr14	48254214		chr12	92818240		chr10	41683339
chr11	51358125		chr2	30290902		chr10	58811303		chr6	66984570		chr14	57308263		chr10	41869184
chr2	35687109		chr11	30514384		chr10	58843540		chr11	111549071		chr17	19916439		chr10	4188895
chr14	57288259		chr2	118485599		chr10	58894397		chr2	35361904		chr19	37603377		chr10	41964557
chr5	132942477		chr1	38948471		chr10	59336134		chr10	20774757		chr16	98019789		chr10	41967316
chr1	59886435		chr6	125110416		chr10	59336193		chr18	64645719		chr4	109570662		chr10	41972855
chr7	133492038		chr13	101495319		chr10	59336491		chr11	69667777		chr11	84942563		chr10	41981297
chr10	40047931		chr11	11557293		chr10	59411578		chr11	70035801		chr13	102536123		chr10	41985245
chr4	142733545		chr7	133539035		chr10	59464930		chr1	69542782		chr16	90197661		chr10	41993263
chr7	34932373		chr10	118206294		chr10	59465078		chr8	113453007		chr11	86218303		chr10	41995124
chr1	87690857		chr4	33072799		chr10	59466725		chr12	77774918		chr11	44325544		chr10	42119945
chr3	136485166		chr11	3279650		chr10	59747127		chr2	101877429		chr4	89125624		chr10	42182224
chrX	7147825		chr7	97314636		chr10	6040286		chr8	47497398		chr6	115609034		chr10	42238113
chr3	103179702		chr13	34438724		chr10	60954451		chr2	167665372		chr9	15116888		chr10	42238510
chr1	59975113		chr2	140459108		chr10	60954480		chr2	18933319		chr14	61830808		chr10	42241340
chr2	18857570		chr7	107979323		chr10	61678014		chr12	4879889		chr17	84546751		chr10	42241368
chr16	29946250		chr11	57797872		chr10	61776121		chr15	36577862		chr4	101328197		chr10	42241555
chr10	126729141		chr12	25651890		chr10	61790600		chr6	11677574		chr12	103678867		chr10	42245897
chr19	24869080		chr6	28094333		chr10	61914934		chr13	6549737		chr9	22451061		chr10	42257364
chr11	98766161		chr8	34635173		chr10	61933417		chr7	106743151		chr12	77638661		chr10	42257445
chr15	59343954		chr11	96067435		chr10	61967235		chr7	132615786		chr19	44440464		chr10	42260054
chr17	71553891		chr3	148285323		chr10	61984560		chr9	66873123		chr9	7780953		chr10	42309424
chr12	113183050		chr15	9009653		chr10	62003683		chr9	31062391		chr2	155847142		chr10	42358905
chr3	108062429		chr2	165793757		chr10	62094856		chr8	37652391		chr10	12533281		chr10	42372969
chr13	69645428		chr15	81686576		chr10	62130978		chr10	17320906		chr10	24350603		chr10	42398201
chr7	53757054		chr11	85064220		chr10	62131060		chr1	73119209		chr12	33905456		chr10	43010614
chr5	72575464		chr6	34826306		chr10	62639195		chr14	48254333		chr8	28381440		chr10	43308851
chr1	75460513		chr4	100848983		chr10	62739992		chr15	58844555		chr3	127162975		chr10	43345812
chr17	12235627		chr19	5965537		chr10	62740026		chr5	68322963		chr2	76052030		chr10	43350477
chr14	121850099		chr1	82722532		chr10	62745401		chr12	32807939		chr5	77630041		chr10	43352844
chr17	28454830		chr19	37312748		chr10	62802380		chr6	8373370		chr1	13603953		chr10	43352955
chr13	84787818		chr14	111708912		chr10	63756426		chr9	75411792		chr9	66087118		chr10	43366187
chr13	93618116		chr19	37001499		chr10	6377541		chr18	39555789		chr18	52942144		chr10	43366476
chr12	119677580		chr10	86241625		chr10	63959384		chr8	87254956		chr18	50157203		chr10	43366868
chr13	58617918		chr15	83253315		chr10	66488785		chr4	131984281		chr15	61953900		chr10	43368873
chr2	72838485		chr18	63904718		chr10	66557935		chr13	21803785		chr8	68506163		chr10	43384895
chr18	32698207		chr3	107119493		chr10	66645923		chr14	55325006		chr1	131577889		chr10	43414444
chr8	24164697		chr3	32435392		chr10	66660477		chr6	47516038		chr7	96487836		chr10	43430376
chr1	36991187		chr7	148233051		chr10	66684381		chr4	133662203		chr10	114642546		chr10	43430480
chr1	75447145		chr2	165858137		chr10	66739273		chr1	40486215		chr15	5047563		chr10	43485280
chr19	15912307		chr4	86889488		chr10	66746936		chr17	71561398		chr3	97059136		chr10	43486084
chr11	96791442		chr12	58287656		chr10	66752620		chr1	132178917		chr14	69896185		chr10	43511467
chr11	69667770		chr1	81218081		chr10	66760120		chr11	95562877		chr1	93758340		chr10	43511511
chr4	116163812		chr3	137233769		chr10	66763893		chr8	125244444		chr14	122422495		chr10	43535027
chr19	11985732		chr2	44370364		chr10	66782255		chr15	95490994		chr18	70303755		chr10	43565630
chr6	122713189		chr3	108711078		chr10	67029644		chr9	84006586		chr12	119675186		chr10	43638975
chr11	75492379		chr9	61755845		chr10	67083593		chr1	36977127		chr6	21737488		chr10	43733910
chr3	146398769		chr1	41813988		chr10	67143715		chr10	17310090		chr19	12002634		chr10	43735646
chr10	117169402		chr7	133521124		chr10	67271144		chr17	84306433		chr11	116450373		chr10	4375312
chr9	37358226		chr1	6202983		chr10	67271286		chr14	65763898		chr1	43599280		chr10	44077055
chr17	25721005		chr6	86801633		chr10	67521916		chr19	37568736		chr13	114729486		chr10	44077295
chr3	115495752		chr15	95972750		chr10	67894845		chr6	56863748		chr14	76484220		chr10	44183893
chr1	38938492		chr17	29067425		chr10	69274539		chr16	90989017		chr3	9786874		chr10	44367181
chr3	140674033		chr4	129972003		chr10	69556650		chr5	143820011		chr16	44159668		chr10	44406176
chr15	43283254		chr3	28611384		chr10	6956508		chr4	43503721		chr1	167035952		chr10	44438131
chr7	129111955		chr17	25334547		chr10	69595073		chr3	14879083		chr1	145726933		chr10	44481782
chr7	66485912		chr8	108636146		chr10	69595211		chr12	101909255		chr11	70246876		chr10	44481962
chr19	56641643		chr3	41361301		chr10	69596134		chr9	98390076		chr15	66849369		chr10	44482178
chr9	120478211		chr6	116300875		chr10	69596195		chr13	35707226		chrX	7725369		chr10	44487529
chr4	136882587		chr4	41300091		chr10	69674240		chr5	148700237		chr1	179646808		chr10	44517522
chrX	7548637		chr16	17638471		chr10	69755978		chr15	103089100		chr6	114851491		chr10	44552629
chr17	45882756		chr9	110230925		chr10	69756482		chr2	4482515		chr9	59335313		chr10	44713898
chr1	89856736		chr10	94727652		chr10	70862278		chr1	9770579		chr5	119176076		chr10	44737915
chr11	62693480		chr3	68779936		chr10	71209641		chr12	77419829		chr9	96657696		chr10	44791041
chr4	82461380		chr1	13235442		chr10	71310723		chr5	73745484		chr5	138042447		chr10	44849707
chr6	124325853		chr11	116056113		chr10	72085066		chr14	21731292		chr18	64710162		chr10	44850119
chr11	87539904		chr18	24464698		chr10	72086471		chr5	97380936		chr1	182184641		chr10	44852492
chr10	79534164		chr10	30532596		chr10	72113066		chr4	115773776		chr19	47043535		chr10	44920070
chr18	35254030		chr2	27441850		chr10	72120699		chr6	38785282		chr16	98179907		chr10	44982628
chr8	84049292		chr17	34750429		chr10	72131048		chr18	63887878		chr5	132778926		chr10	45119652
chr6	134901509		chr7	86150337		chr10	72132020		chr15	79525172		chr4	116505814		chr10	45172316
chr11	44334103		chr8	129393888		chr10	72138623		chr10	119605401		chr18	52951402		chr10	4517789
chr1	9766599		chr5	25018397		chr10	72139212		chr4	75465058		chr17	5688440		chr10	45299057
chr19	16556724		chr5	144461310		chr10	72314567		chr3	87705245		chr13	104013418		chr10	45304046
chr12	88291539		chr1	74183060		chr10	72550559		chr13	43288684		chr7	108835839		chr10	45304101
chr12	48121977		chr8	68606857		chr10	73208109		chr2	4999209		chr18	62309858		chr10	45304697
chr4	137572112		chr9	120472707		chr10	73712867		chr12	104631827		chr9	15085093		chr10	45555903
chr1	96598455		chr9	65927850		chr10	7383480		chr18	62325927		chr4	99380806		chr10	46366711
chr4	129533065		chr19	58499528		chr10	7384878		chr6	142779935		chr15	38030938		chr10	46644714
chr14	33366886		chr3	60655164		chr10	7408313		chr11	64654775		chr13	13871300		chr10	4797512
chr1	157071052		chr13	47316447		chr10	7416872		chr11	9013521		chr11	49798669		chr10	48117470
chr17	26684172		chr19	5670821		chr10	7457919		chr6	70681000		chr9	22576377		chr10	49199235
chrX	146984398		chr6	13185847		chr10	74600620		chr10	28286681		chr16	18111320		chr10	4967479
chr15	12704552		chr19	41580217		chr10	74689765		chr9	67722859		chr1	52487160		chr10	5039752
chr13	119623003		chr14	60100118		chr10	74690182		chr4	132842008		chr1	53854102		chr10	5050148
chr14	76237050		chr1	68895634		chr10	74712349		chr5	118939202		chr15	66657093		chr10	5050228
chr7	6320095		chr17	3126762		chr10	74735953		chr6	120906735		chr15	66656400		chr10	50659737
chr7	134174847		chr10	42965985		chr10	74736027		chr7	75334279		chr7	87847625		chr10	50909762
chr14	67120219		chr16	34065814		chr10	74764947		chr11	113542461		chr17	56416390		chr10	5138309
chr2	102815990		chr3	69979837		chr10	74795348		chr1	146622630		chr6	115638790		chr10	51383731
chr11	53245365		chr1	26481701		chr10	74804137		chr9	45957010		chr14	54852100		chr10	5138594
chr9	123855241		chr5	21186762		chr10	74806900		chr11	4443451		chr3	96592026		chr10	5138730
chr2	156750165		chr7	59150549		chr10	74966495		chr10	98368678		chr18	61894815		chr10	5140574
chr14	47193183		chr1	63116022		chr10	74976472		chr1	59887244		chr11	111609388		chr10	5151731
chr7	88064191		chr11	76883067		chr10	74978894		chr1	132196834		chr9	65044026		chr10	51563722
chr1	59806094		chr4	150065855		chr10	75013439		chr19	9002713		chr19	37300182		chr10	51853366
chr15	6999123		chr6	90939024		chr10	75143066		chr17	24340079		chr7	26032999		chr10	52153491
chr1	90379574		chr12	112192004		chr10	75159632		chr4	59288521		chr19	21940211		chr10	52865358
chr17	24357900		chr5	35899243		chr10	75169083		chr6	116406711		chr3	22047379		chr10	5304135
chr12	87557941		chr13	24005964		chr10	7521182		chr8	40791375		chr10	41790894		chr10	53182418
chr9	79905834		chr18	35014311		chr10	75224962		chr8	108383491		chr3	120945984		chr10	55002563
chr10	110449924		chr11	4577470		chr10	75225321		chr16	91717505		chr8	125512970		chr10	56533878
chr16	4034156		chr19	32416301		chr10	75360413		chr14	73523662		chr2	35687638		chr10	56559148
chr5	75676970		chr11	58977322		chr10	75798516		chr19	45677301		chr16	22890144		chr10	56800745
chr8	83810377		chr1	94538251		chr10	75812707		chr12	84174287		chr9	73152535		chr10	57184039
chr19	12067124		chr11	101312931		chr10	75909329		chr1	135722351		chr18	64738396		chr10	57500303
chr3	94453429		chr1	33740963		chr10	75910368		chr16	38372108		chr1	181737786		chr10	5752729
chr4	35149110		chr10	76692726		chr10	75948603		chr10	104855329		chr1	146024530		chr10	57669881
chr18	78020596		chr5	145951372		chr10	75959452		chr1	36111204		chr13	93292969		chr10	57846142
chr7	128255498		chr16	94579889		chr10	75997507		chr14	48254465		chr6	8315127		chr10	57856140
chr2	157010950		chr17	5885678		chr10	76093404		chr6	38860988		chr13	119598126		chr10	57863025
chr6	29451054		chr7	88077773		chr10	76150546		chr13	59915826		chr12	83338296		chr10	57868410
chr8	13108545		chr7	86416131		chr10	76171115		chr16	92884258		chr18	84275066		chr10	57908722
chr14	75072567		chr3	68146426		chr10	76375969		chr15	62052799		chr8	35183731		chr10	58179576
chr3	37056234		chr8	123012002		chr10	7648666		chr10	118475062		chr19	47073647		chr10	58409709
chr5	108407379		chr13	101743047		chr10	76527274		chr7	73378238		chr16	35755984		chr10	58625525
chr19	9125007		chr12	3426621		chr10	76597649		chr1	23289624		chr14	8714760		chr10	58676991
chr15	72994793		chr1	57979022		chr10	76618306		chr5	73583386		chr3	146030199		chr10	58703034
chr5	73745458		chr4	8481852		chr10	76621365		chr13	23683960		chr7	104890432		chr10	58793392
chr16	32419929		chr17	26142906		chr10	76621959		chr6	38874304		chr6	28655759		chr10	59034328
chr4	21708145		chr15	81353503		chr10	76628029		chr11	31731465		chr19	23230596		chr10	59045015
chr13	76003367		chr15	96286328		chr10	76656747		chr16	91545997		chr9	119903512		chr10	5909035
chr1	193274611		chr2	32008605		chr10	76678830		chr16	49800263		chr17	84368877		chr10	59184148
chr7	117307713		chr17	56428933		chr10	76684018		chr7	90224288		chr3	85940081		chr10	59277447
chr10	57915093		chr14	52877744		chr10	76688238		chr5	20403595		chr11	95669990		chr10	5930004
chr18	32322184		chr14	108530274		chr10	76830980		chr12	81879395		chr7	135724077		chr10	59336485
chr6	50194283		chr5	120146457		chr10	76939841		chr12	81879243		chr11	95690063		chr10	59396078
chr1	137611958		chr6	99808816		chr10	76973470		chr17	71561596		chr10	21512487		chr10	59433291
chr2	163435504		chr1	11905987		chr10	76993544		chr12	32828251		chr13	110595987		chr10	59461970
chr17	26377897		chr1	194440293		chr10	76993911		chr8	124833453		chr19	21477572		chr10	59515895
chr7	125886111		chr6	114310374		chr10	76993930		chr13	84787931		chr19	29493191		chr10	59540908
chr10	40070247		chr4	49674668		chr10	77368974		chr6	49088563		chr6	115498523		chr10	59541509
chr14	65724066		chr16	63362172		chr10	7737291		chr15	78243689		chr4	40867000		chr10	59541617
chr9	107455193		chr1	145726966		chr10	77385517		chr1	70949118		chr2	23420406		chr10	59564331
chr5	21209711		chr3	47378832		chr10	7740868		chr13	24251689		chr7	52111880		chr10	59988841
chr14	112276953		chr11	115795681		chr10	7741259		chr8	47673347		chr9	101017045		chr10	60045488
chr3	102907043		chr19	36935052		chr10	77506722		chr16	34031858		chr15	66621124		chr10	60092946
chr7	53927667		chr14	25693223		chr10	7755667		chr6	136806248		chr16	14310209		chr10	60608950
chr1	71152469		chr13	34345822		chr10	77700746		chr17	12398322		chr3	79007308		chr10	60875492
chr8	55597362		chr11	49532197		chr10	77707772		chr3	87705199		chr16	37072521		chr10	60875986
chr1	153000598		chr19	60950406		chr10	77709675		chr9	48146978		chr12	81218640		chr10	60954296
chr11	22748494		chr17	25039820		chr10	77709924		chr6	8373327		chr2	25870065		chr10	60954642
chr5	148304378		chr16	24715964		chr10	77786411		chr7	135560324		chr13	107789013		chr10	60971262
chr9	65377604		chr10	93802749		chr10	7786914		chr15	66657852		chr12	32828871		chr10	6119425
chr4	29051269		chr9	72628750		chr10	77892745		chr12	106998339		chr15	59095196		chr10	6136013
chr6	88139795		chr1	7195264		chr10	7850687		chr2	166869047		chr2	68712276		chr10	61390130
chr8	18856429		chr6	135116967		chr10	78559491		chr2	68787377		chr15	12759890		chr10	61678391
chr12	106257923		chr6	17684041		chr10	79147409		chr1	158675372		chr15	44400148		chr10	61679266
chr11	115056229		chr16	4200180		chr10	79175541		chr2	103734147		chr11	94061193		chr10	61679359
chr11	87861165		chr6	72063413		chr10	79316769		chr2	72930974		chr8	90803361		chr10	61679613
chr16	3886458		chr15	75483378		chr10	79318528		chr4	134425429		chr16	95700395		chr10	61790287
chr2	27199672		chr13	112338755		chr10	79319777		chr2	103797181		chr15	5146103		chr10	61795551
chr1	135549431		chr7	30989547		chr10	79446513		chr19	46939856		chr7	57062868		chr10	61805681
chr14	46110037		chr8	72791641		chr10	79471880		chr2	120862819		chr6	117812615		chr10	61805756
chr2	75308457		chr2	131036864		chr10	79495968		chr15	99495218		chr12	84820308		chr10	61808081
chr14	22669791		chr15	66969354		chr10	79539464		chr12	112673471		chr3	146442792		chr10	62031936
chr6	121048882		chr7	67147729		chr10	79543980		chr18	64645461		chr1	84847145		chr10	62050674
chr3	20097958		chr19	46597230		chr10	79579805		chr8	87254851		chr3	84218124		chr10	62171068
chr8	80068561		chr2	33112459		chr10	79627881		chr9	123896882		chrX	12071866		chr10	62564194
chr1	135848368		chr1	59412557		chr10	79702071		chr19	53965358		chr4	141135016		chr10	62627952
chr1	196807443		chr7	52371098		chr10	79708499		chr12	101450884		chr5	132849803		chr10	62690017
chr16	91441798		chr13	45643064		chr10	79724591		chr9	123896963		chr8	60080999		chr10	62739769
chr6	51037956		chr9	107474019		chr10	79727555		chr8	122895938		chr17	49576254		chr10	62740088
chr14	63681216		chr14	70975618		chr10	79733614		chr16	95661659		chr8	87510658		chr10	62745347
chr5	92557744		chr8	127532717		chr10	79734171		chr6	7648225		chr14	63743459		chr10	6321076
chr11	76652285		chr3	44000508		chr10	79758038		chr7	71202919		chr5	101077300		chr10	63563564
chr4	135822737		chr18	54457930		chr10	79766945		chr2	93194275		chr18	62685593		chr10	64201636
chr7	87632332		chr7	149797160		chr10	79783339		chr5	23428788		chr4	19476746		chr10	6482325
chr10	5169964		chr5	73217419		chr10	79884666		chr3	127495095		chr14	27415637		chr10	6515512
chr1	153600922		chr3	75348404		chr10	79895560		chr12	77419939		chr2	153349760		chr10	6606775
chr2	154285995		chr5	115769567		chr10	79896615		chr4	46416990		chr16	17761340		chr10	66202840
chr1	52255497		chr14	89642874		chr10	80008876		chr10	29413316		chr5	91833447		chr10	66363908
chr6	5095506		chr10	127624485		chr10	80033314		chr12	101909174		chr14	55681655		chr10	66365173
chr3	88422605		chr19	29345845		chr10	80122140		chr15	5031398		chr2	153160212		chr10	66617728
chrX	54618279		chr18	34569739		chr10	80140907		chr16	95661541		chr7	90987622		chr10	66645877
chr13	45998112		chr9	89855555		chr10	80160675		chr11	95201194		chr6	134901471		chr10	66665487
chr10	24478578		chrX	49498990		chr10	80160948		chr6	94636296		chr19	55941912		chr10	66667986
chr2	92823574		chr8	62948721		chr10	80162938		chr3	135506912		chr4	59151585		chr10	66684327
chr3	84576180		chr7	106135771		chr10	80281910		chr6	122344534		chr16	94590376		chr10	66696183
chr3	100286369		chr3	69149407		chr10	80282017		chr10	111356761		chr18	38176438		chr10	66728399
chr5	144381511		chr5	123544912		chr10	80282138		chr11	101121521		chr1	130141794		chr10	66758854
chr6	70680962		chr5	31003788		chr10	80287730		chr13	45641520		chr3	132804994		chr10	66760101
chr16	96083032		chr17	46137340		chr10	80320819		chr3	41356846		chr18	68625389		chr10	66761616
chr8	108345081		chr1	173032655		chr10	80477919		chr5	64979333		chr4	120689398		chr10	66769234
chr15	6543377		chr5	30971992		chr10	80543844		chr10	20774827		chr10	92732771		chr10	66900835
chr14	32073706		chr5	143124703		chr10	80592411		chr16	49839770		chr12	16146178		chr10	66922342
chr10	79795015		chr7	5028620		chr10	80638889		chr2	139989467		chr5	123210968		chr10	6693715
chr15	97938602		chr11	50138462		chr10	80783333		chr17	40943904		chr12	77462649		chr10	66949378
chr15	27426845		chr19	44219005		chr10	80783363		chr2	60002045		chr19	8962580		chr10	66953358
chr2	152614997		chr13	21027075		chr10	80783419		chr4	134537866		chr11	79101251		chr10	67012582
chr1	145575405		chr11	111677073		chr10	80845088		chr5	21854423		chr3	152005295		chr10	67084641
chr7	86521932		chr10	3672396		chr10	80986102		chr17	56901651		chr11	11369125		chr10	67090965
chr13	104007827		chr7	86593934		chr10	82205489		chr4	134062032		chr2	97385551		chr10	67413649
chr12	104632000		chr4	123042778		chr10	82261252		chr2	172860747		chr3	19534977		chr10	6747759
chr15	50339678		chr11	99524381		chr10	82297594		chr17	63661978		chr2	166666627		chr10	6748281
chr7	88717923		chr2	84223818		chr10	82331401		chr12	106998431		chr10	93986213		chr10	67570310
chr19	56684085		chr12	15684946		chr10	82351662		chr17	56827578		chr4	59296142		chr10	67919698
chr1	181481643		chr7	90042727		chr10	82356767		chr2	21885903		chr10	89150407		chr10	6823189
chr19	3333417		chr3	44247683		chr10	82356837		chr6	38871181		chr6	125111553		chr10	68245154
chr16	50318570		chr13	73554956		chr10	82453756		chr5	116471851		chr5	29772047		chr10	68603730
chr5	117584252		chr6	78581239		chr10	82476902		chr4	120347543		chr18	24317575		chr10	6867427
chr7	149540761		chr6	66901545		chr10	82478651		chr17	37006382		chr2	104879271		chr10	68683335
chr11	19055835		chrX	6664055		chr10	82478848		chr8	108133360		chr13	110473412		chr10	6875615
chr1	153015388		chr7	135039299		chr10	82482508		chr13	45944756		chr2	30290940		chr10	68899303
chr19	7411910		chr6	70740115		chr10	82506352		chr3	133002613		chr18	63359645		chr10	68998145
chr3	58863049		chr5	135646640		chr10	82523704		chr12	32789537		chr17	71639001		chr10	69054719
chr5	73746750		chr19	54290244		chr10	82546913		chr11	30066282		chr17	78596030		chr10	69241304
chr10	42231482		chr15	101977491		chr10	82553711		chr8	70093073		chr13	67224887		chr10	69469984
chr4	132946203		chr17	29607446		chr10	82583821		chr1	134264463		chr12	37163695		chr10	69556344
chr3	135488599		chr17	27934642		chr10	82591458		chr14	73523754		chr16	29840757		chr10	69589950
chr17	35181947		chr7	134120774		chr10	82616790		chr16	92715913		chr11	75348830		chr10	69590003
chr10	110428654		chr9	67718069		chr10	82634198		chr5	105995020		chr9	121195834		chr10	69594796
chr1	14222671		chr8	35491406		chr10	82832333		chr10	119605365		chr3	138194050		chr10	69596562
chr7	56547007		chr17	12388645		chr10	82838395		chr1	59010951		chr18	38024994		chr10	69636088
chr4	149747983		chr7	71159264		chr10	83111683		chr8	70094441		chr3	108312216		chr10	69719668
chr4	59659096		chr7	140003633		chr10	83397744		chr15	82172483		chr12	117540849		chr10	69742734
chr1	152977395		chr3	146184823		chr10	83840827		chr11	22709961		chr9	107473453		chr10	70000728
chrX	18797081		chr8	122128449		chr10	84012812		chr4	149835781		chr9	60264059		chr10	70110698
chr10	110981858		chr11	115372650		chr10	84049060		chr19	32550855		chr13	109754399		chr10	70221264
chr13	107809669		chr17	25362755		chr10	84138545		chr11	106300837		chr3	137639272		chr10	70359031
chr3	146281129		chr6	125111561		chr10	84165177		chr19	35239454		chr4	43242101		chr10	70365062
chr7	26474887		chr1	38713978		chr10	84170872		chr10	82425042		chr15	12111152		chr10	70372984
chr9	60248015		chr18	6760986		chr10	84195007		chr6	47516164		chr17	80913322		chr10	70676689
chr12	117540818		chr1	169312651		chr10	84252245		chr4	35183725		chr10	42200737		chr10	70681764
chr14	22043720		chr17	78635732		chr10	84361109		chr12	32789717		chr3	121177899		chr10	70926946
chr6	88202341		chr7	56359872		chr10	84365533		chr12	32828343		chr14	55962911		chr10	71009860
chr8	59393857		chr19	46577478		chr10	84428709		chr7	108846143		chr9	99312393		chr10	71201885
chr5	3362319		chr9	110026449		chr10	84438052		chr1	38938442		chr17	56583114		chr10	71220440
chr10	28310825		chr15	64143497		chr10	84472221		chr11	90588906		chr6	119614933		chr10	71512795
chr8	26727509		chr11	101060991		chr10	84564400		chr13	37601410		chr3	40911771		chr10	71518547
chr17	75942978		chr2	131651359		chr10	84928293		chr18	34570224		chr2	153305423		chr10	71874710
chr2	38327485		chr9	121326459		chr10	85341275		chr9	40958185		chr8	126031329		chr10	71980445
chr11	72228865		chr7	26468658		chr10	85513520		chr4	53134024		chr11	78774867		chr10	72021979
chr14	21550400		chr6	149365325		chr10	85515879		chr14	69936686		chr1	74324859		chr10	72027045
chr8	109457648		chr11	115640324		chr10	85516113		chr17	29823844		chr14	31517866		chr10	72139297
chr17	37129844		chr10	98268508		chr10	85556030		chr7	116780313		chr9	73264329		chr10	72216234
chr16	32608285		chr4	147221748		chr10	85660783		chr5	5838795		chr11	86720394		chr10	72353471
chr2	72582997		chr4	133307542		chr10	85747142		chr3	60623800		chr1	96233263		chr10	73409343
chr3	138276109		chr13	37948615		chr10	8577628		chr12	77774964		chr1	95887846		chr10	73490692
chr3	94642980		chr12	112277305		chr10	85792298		chr1	187296333		chr10	45119865		chr10	74024014
chr1	75156681		chr15	77653297		chr10	85805626		chr17	12917082		chr19	45585369		chr10	74074563
chr8	37596631		chr11	20004259		chr10	85806262		chr1	89858382		chr5	13373718		chr10	74276872
chr3	88927872		chr15	98247333		chr10	85829916		chr14	55324757		chr3	153577077		chr10	74496326
chr7	71041928		chr17	21082731		chr10	86101657		chr3	107899789		chr2	5723198		chr10	74590397
chr4	124451869		chr1	155149300		chr10	86167092		chr14	22368315		chr7	25631836		chr10	74735719
chr11	62278376		chr2	170030259		chr10	86170255		chr1	62819943		chr9	120326028		chr10	7474412
chr2	163055031		chr19	37028329		chr10	86181855		chr4	131633640		chr7	109522117		chr10	74756782
chr16	30065430		chr9	66885124		chr10	86241064		chr11	30066490		chr9	99042246		chr10	74978894
chr17	85325740		chr2	156556127		chr10	86374280		chr2	101877480		chr19	46384119		chr10	74979083
chr1	156967053		chrX	71244815		chr10	86411045		chr8	108345169		chr10	93585569		chr10	75035012
chr7	151974760		chr6	56869805		chr10	86460565		chr16	93147892		chr6	31361219		chr10	75081065
chr4	115866633		chr13	107824962		chr10	86660295		chr2	152615004		chr8	87983812		chr10	75150446
chr11	95218043		chr7	91768841		chr10	8674746		chr10	77829778		chr6	47287459		chr10	75159665
chr10	76622507		chr8	126497232		chr10	86976171		chr8	122895889		chr6	123589653		chr10	75160090
chr4	115848466		chr5	76459579		chr10	87199726		chr2	4482440		chr7	133939907		chr10	75168833
chr16	44766396		chr12	85044754		chr10	87211092		chr11	86556404		chr13	113606447		chr10	75169175
chr19	21874727		chr3	152836643		chr10	87438461		chr5	38901143		chr6	136751731		chr10	75169685
chr8	126512741		chr16	43914903		chr10	87815425		chr19	29324504		chr12	56951807		chr10	7517861
chr4	125705453		chr4	118726987		chr10	87848920		chr14	22368372		chr13	76030530		chr10	75210909
chr5	109055252		chr15	85890460		chr10	87974164		chr9	107885173		chr8	19461496		chr10	75225544
chr11	49465132		chr19	24628411		chr10	88013927		chr9	99143333		chr2	150471025		chr10	75227523
chr1	181961293		chr19	5268191		chr10	88112033		chr8	84298408		chr6	71668501		chr10	75227588
chr9	42282506		chr1	130265375		chr10	88231912		chr1	9770630		chr7	123398337		chr10	75227603
chr6	115609176		chr1	152976316		chr10	88441668		chr11	96809341		chr14	32383385		chr10	75227715
chr1	69553438		chr7	51941231		chr10	88555574		chr4	144623525		chr5	76463446		chr10	75233356
chr5	76419528		chr7	3432609		chr10	88555599		chr11	32165266		chr9	52067690		chr10	75252960
chr2	167627085		chr7	148576351		chr10	88797194		chr10	104855218		chr7	149540894		chr10	75308394
chr18	69271246		chr6	71794008		chr10	88822664		chr15	61990785		chr7	125269946		chr10	75363362
chr17	87558111		chr5	106790138		chr10	88885738		chr5	75856518		chr3	152642548		chr10	75476244
chr5	73302648		chr9	74858031		chr10	88885800		chr5	97348507		chr2	35276484		chr10	75567969
chr1	153105712		chr12	58939003		chr10	88908097		chr7	135542438		chr10	85556020		chr10	75688661
chr9	70774803		chr2	167967515		chr10	88928475		chr15	62052714		chr16	32608297		chr10	75840713
chr7	117918393		chr7	52180228		chr10	89150441		chr16	93147997		chr7	133634637		chr10	75909357
chr8	13343334		chr13	97085773		chr10	8923642		chr10	20948628		chr2	102857902		chr10	75909427
chr11	104475705		chr13	105811592		chr10	89240274		chr8	125243933		chr8	84086493		chr10	75950999
chr4	119282304		chr11	120441699		chr10	89254685		chr11	95218019		chr6	41054173		chr10	75951069
chr15	102055830		chr8	113454146		chr10	90001645		chr3	137621034		chr15	80012840		chr10	75951542
chr2	23420321		chr12	85493634		chr10	90076071		chr1	82644624		chr17	89820948		chr10	75956482
chr8	47822910		chr9	106810688		chr10	90097803		chr3	116092010		chrX	109074793		chr10	75958108
chr19	46413140		chr9	30305416		chr10	90457420		chr8	18708924		chr4	89184861		chr10	76038474
chr7	148957055		chr1	29555046		chr10	90536393		chr11	45619168		chr6	148759418		chr10	76080768
chr6	8435048		chr8	16253917		chr10	90587468		chr3	88226041		chr17	35880142		chr10	76106743
chr7	116931606		chr1	44159500		chr10	90591829		chr10	40171759		chr1	162611691		chr10	76219954
chr15	93355911		chr3	95975857		chr10	90602039		chr14	32959491		chr7	129113861		chr10	76228538
chr19	61070315		chr11	86298224		chr10	90625216		chr11	64654863		chr4	93223219		chr10	76399777
chr2	38398864		chr3	153515436		chr10	90872749		chr6	38871280		chr1	121527196		chr10	76415117
chr1	133513349		chr7	51752072		chr10	91194988		chr7	116258546		chr6	28435690		chr10	76419367
chr14	8710722		chr16	30376488		chr10	91201569		chr10	20948410		chr15	44400323		chr10	76424981
chr17	85502865		chr9	63864954		chr10	9131088		chr9	99143453		chr3	84507249		chr10	76531278
chr16	38467007		chr11	69413259		chr10	91451767		chr8	90803649		chr1	182652998		chr10	76588187
chr17	63542868		chr18	34948165		chr10	91579450		chr8	63452857		chr8	108325798		chr10	76597191
chr19	37630882		chr7	13888796		chr10	9203144		chr19	37742810		chr4	140252586		chr10	76597220
chr17	24491149		chr17	32245698		chr10	92185249		chr1	75133508		chr12	100588033		chr10	76621373
chr1	59971794		chr5	17335087		chr10	9225379		chr2	33698885		chr9	109740074		chr10	76621772
chr17	29584371		chr15	81679014		chr10	92338302		chr1	43591138		chr11	12105690		chr10	76621824
chr9	40881841		chr15	38471935		chr10	92587281		chr11	87959271		chr2	103162102		chr10	76622352
chr7	4040507		chr9	20856306		chr10	92605117		chr12	47810595		chr13	114702398		chr10	76678802
chr16	49774932		chr15	36568902		chr10	92622417		chr3	37231213		chr3	79323185		chr10	76678941
chr10	16320942		chr3	51035534		chr10	92626669		chr19	35226822		chr5	108458376		chr10	76683978
chr9	71992136		chr3	88939951		chr10	92633946		chr3	87705295		chr19	5884151		chr10	76688387
chr5	52216210		chr5	54438814		chr10	92664934		chr12	56152867		chr13	35824105		chr10	76688478
chr1	95972221		chr5	140510440		chr10	92684375		chr19	40888174		chrX	147931431		chr10	76689405
chr8	82233504		chr11	120011008		chr10	92690592		chr7	75334054		chr1	63465309		chr10	76695070
chr9	50224981		chr8	12671062		chr10	9291635		chr9	63893253		chr9	40926439		chr10	76695446
chr19	55725725		chr2	5545594		chr10	92917274		chr1	132009760		chr10	111334564		chr10	76696075
chr10	20974298		chr18	64693165		chr10	92917698		chr10	17320790		chr1	158925774		chr10	76709701
chr5	130431790		chr9	122714753		chr10	93036122		chr15	9004600		chr5	123599672		chr10	76729189
chr9	79467234		chr7	149581599		chr10	93145056		chr10	12706516		chr11	60159980		chr10	76775902
chr7	87517258		chr6	29850680		chr10	93212714		chr16	92822477		chr12	119542272		chr10	76776617
chr6	120808520		chr4	59228758		chr10	93289385		chr6	70680936		chr2	129520260		chr10	76973239
chr19	60820039		chr7	106623532		chr10	93310836		chr19	9002954		chr3	153495213		chr10	76994428
chr5	28596111		chr3	108003142		chr10	93338685		chr4	114729307		chr2	22759636		chr10	77010167
chr7	133185935		chr16	32508068		chr10	93348594		chr16	91442294		chr11	97304520		chr10	77012631
chr16	58670288		chr1	122129799		chr10	93355520		chr3	96627802		chr13	45954915		chr10	77023738
chr12	106998438		chr10	93353941		chr10	93375134		chr8	124811104		chr5	20556759		chr10	77024214
chr7	71086532		chr19	56875557		chr10	93395929		chr11	82661336		chr6	32880452		chr10	77027717
chr5	138228819		chr15	66952488		chr10	93510744		chr15	97210252		chr17	56072744		chr10	77027906
chr9	24953523		chr12	34020050		chr10	93512584		chr16	44963049		chr4	123202252		chr10	7727918
chr3	96051837		chr1	59897080		chr10	93512612		chr11	69667720		chr12	101630223		chr10	7739965
chr17	84546605		chr9	65309133		chr10	93512730		chr3	101969886		chr11	82893502		chr10	77401578
chr17	7378072		chr1	43597503		chr10	93516875		chr17	85176216		chr1	163263435		chr10	77427791
chr11	94095895		chr6	124619558		chr10	93535856		chr3	95323207		chr8	10597421		chr10	77449011
chrX	7340862		chr2	22633501		chr10	93579189		chr1	38056476		chr4	116156268		chr10	77468032
chr3	60420301		chr11	121408727		chr10	93585251		chr7	117353153		chr13	12526195		chr10	77471000
chr2	60166922		chr7	25442409		chr10	93687155		chr4	75465533		chr3	146361701		chr10	77471105
chr15	83123302		chr1	59011786		chr10	93698838		chr3	60589270		chr9	106284140		chr10	77542453
chr1	59240161		chr1	135690593		chr10	93976626		chr10	92606375		chr4	118770299		chr10	77703948
chr18	61894713		chr2	173499152		chr10	93993061		chr5	23428705		chr5	76619784		chr10	77709546
chr15	78129653		chr3	152364674		chr10	94131089		chr12	106998447		chr9	70774840		chr10	77709578
chr14	62044319		chr4	38822685		chr10	94138973		chr19	10736516		chr3	96775146		chr10	77709617
chr2	103938790		chr17	7944239		chr10	94169617		chr10	20948336		chr12	43170543		chr10	77709878
chr9	44002314		chr12	65639785		chr10	94175549		chr12	32828288		chr4	58899931		chr10	77710111
chr7	16987533		chr5	101853289		chr10	94244490		chr17	66207211		chr11	14997068		chr10	77710236
chr11	64615096		chr17	38127556		chr10	94266878		chr5	144654478		chr18	70196130		chr10	77710372
chr18	40063298		chr8	42402491		chr10	94271143		chr2	83860263		chr3	120970389		chr10	77800680
chr7	52780570		chr18	82653288		chr10	94386167		chr7	71141841		chr3	55633059		chr10	77862461
chr2	127959646		chrX	159187111		chr10	94395092		chr19	45727164		chr15	58759296		chr10	77869131
chr6	50190601		chr10	79481941		chr10	94395194		chr19	21483880		chr7	88269775		chr10	77869290
chr12	86458563		chr18	82714118		chr10	94395287		chr9	37379935		chr8	98873593		chr10	7787112
chr19	9968988		chr11	48611984		chr10	94401123		chr4	43050820		chr15	63364937		chr10	77892599
chr1	145572071		chr17	35222455		chr10	94401417		chr3	60407203		chr15	81821128		chr10	77892656
chr1	43471245		chr9	92184677		chr10	94405419		chr11	45619005		chr11	21269854		chr10	7790631
chr1	132270922		chr4	153238723		chr10	94410629		chr1	75442914		chr3	84390442		chr10	7797264
chr19	44374618		chr15	77761681		chr10	94437178		chr1	36977025		chr1	95515861		chr10	78059623
chr7	87180738		chr6	67242033		chr10	94617608		chr2	36054252		chr12	37087457		chr10	78390676
chr11	87543313		chr7	134231332		chr10	94670243		chr2	155393701		chr13	34345885		chr10	7850527
chr3	79342406		chr5	116075910		chr10	94727797		chr12	49955238		chr8	59687152		chr10	7850601
chr18	42478097		chr18	78328262		chr10	94752375		chr3	51180273		chr2	181154260		chr10	78590545
chr1	162755854		chr2	125289528		chr10	94752720		chr15	27426707		chr17	57273441		chr10	78813038
chr7	151675533		chr6	87134491		chr10	94758425		chr18	32702081		chr16	86205429		chr10	78888423
chr11	96788024		chr14	56233703		chr10	94793708		chr7	104332733		chr7	19850730		chr10	78897312
chr11	78585614		chr17	30164981		chr10	94799474		chr2	131031810		chr12	40752294		chr10	79096910
chr11	88883628		chr4	59641327		chr10	94800995		chr4	118691362		chr16	8872109		chr10	7910178
chr1	4864282		chr11	88466409		chr10	94873220		chr8	108133466		chr10	94130910		chr10	79168197
chr14	65533329		chr12	36882342		chr10	94998966		chr7	111058508		chr1	52287286		chr10	79236817
chr8	27158123		chr1	162890503		chr10	95004258		chr8	122895794		chr13	55629397		chr10	79306769
chr11	87181859		chr11	52832763		chr10	95025739		chr1	59011086		chrX	91252424		chr10	79336931
chr1	135015674		chr10	72186114		chr10	95106927		chr14	48254382		chr4	53151911		chr10	79377179
chr4	53152048		chr4	127557058		chr10	95123918		chr10	116534544		chr13	94270304		chr10	79410007
chr9	64381515		chr8	44230623		chr10	95402307		chr12	77771891		chr19	40535934		chr10	79446537
chr11	31757292		chr10	90635692		chr10	95433712		chr18	42478136		chr14	79744905		chr10	79495964
chr1	162255793		chr3	104815237		chr10	95433731		chr3	79711185		chr19	40862829		chr10	79496058
chr3	51034170		chr5	43346325		chr10	95511349		chr5	38900975		chr5	66351640		chr10	79517657
chr16	36890885		chr1	44374086		chr10	95545084		chr6	87726217		chr2	38085601		chr10	79520318
chr5	52438062		chr11	23689825		chr10	95574510		chr15	103170109		chr18	80375632		chr10	79521030
chr7	87788391		chr7	35165222		chr10	95649544		chr19	54162025		chr9	106774522		chr10	79534319
chr6	148710230		chr7	129329130		chr10	95870420		chr9	84006668		chr2	172861221		chr10	79540391
chr1	88421065		chr1	165863186		chr10	95961427		chr7	82757216		chr13	55514863		chr10	79544090
chr7	88140846		chr1	88992995		chr10	96082672		chr12	101450705		chr9	71525368		chr10	79565811
chr12	89670893		chr7	150238835		chr10	9640244		chr7	29815085		chr1	13349363		chr10	79565852
chr16	20595315		chr19	8633444		chr10	96664251		chr1	152948818		chr2	165780600		chr10	79577852
chr1	133260773		chr16	96947643		chr10	98086991		chr4	132804009		chr16	48906311		chr10	79580094
chr8	113463352		chr8	23743422		chr10	98096708		chr2	165793742		chr8	27237141		chr10	79580348
chr7	73341604		chr14	103791974		chr10	98174498		chr14	75072541		chr5	73589190		chr10	79584347
chr2	131039758		chr7	152114482		chr10	98180029		chrX	103349877		chr2	68831072		chr10	79622889
chr1	133344117		chr1	189878151		chr10	98182960		chr9	107489742		chr5	29952393		chr10	79656964
chr2	131677695		chr3	69389893		chr10	98242402		chr1	182781115		chr1	168080458		chr10	79675964
chr1	39630982		chr2	154622406		chr10	98269427		chrX	8822192		chr17	30250098		chr10	79705814
chr11	86400804		chr9	48071485		chr10	98317376		chr9	77953418		chr11	107233209		chr10	79708399
chr18	50193585		chr12	21358883		chr10	98325666		chr19	10030061		chr12	12503491		chr10	79727518
chr5	108401639		chr5	77791997		chr10	98342839		chr5	64979273		chr5	96650311		chr10	79734847
chr16	76324231		chr17	71347470		chr10	98382054		chr6	47515921		chr3	83844199		chr10	79737560
chr1	59418410		chr11	100581925		chr10	98389159		chr7	75334184		chr2	156149875		chr10	79807096
chr11	117659623		chr7	57964286		chr10	98389809		chr6	34825026		chr8	8488807		chr10	79807143
chr3	116321968		chr14	83596780		chr10	98392996		chr10	16320821		chr7	100020349		chr10	79807509
chr7	114147901		chr7	109664578		chr10	98423677		chr12	47711236		chr8	109457579		chr10	79807701
chr16	44155752		chr11	11778618		chr10	98462064		chr1	131853429		chr17	7019114		chr10	79807783
chr4	106839540		chr11	54411460		chr10	98632181		chr8	108383406		chr10	43367076		chr10	79884509
chr12	106263993		chr15	101155243		chr10	98769366		chr5	140210204		chr10	39046368		chr10	79884568
chr4	141307878		chr5	134802379		chr10	98796867		chr6	38291828		chr1	187293809		chr10	79884929
chr14	115221068		chr17	56364560		chr10	98906237		chr19	32328859		chr15	85938674		chr10	79930323
chr11	11751463		chr16	30062257		chr10	9901042		chr16	38371908		chr3	57860980		chr10	79938561
chr4	129064037		chr3	58274150		chr10	99744668		chr7	149563607		chr14	69894351		chr10	79971780
chr15	6010026		chr17	48548208		chr10	9978147		chr4	93148048		chr4	132893942		chr10	79998053
chr7	117917682		chr11	22929304		chr10	9986945		chr11	70035742		chr1	52351561		chr10	80007553
chr1	90379224		chr8	125642792		chr10	99964663		chr6	71611653		chr15	12170684		chr10	80016225
chr19	32447043		chr17	32244998		chr11	100154570		chr5	115234741		chr8	72851685		chr10	80036253
chr15	77717746		chr7	16858803		chr11	100180107		chr14	39430447		chr2	126641810		chr10	80038970
chr3	51193046		chr9	29405305		chr11	100183414		chr2	153436862		chr17	89812576		chr10	80045721
chr7	80692194		chr3	127181978		chr11	100183564		chr17	71553883		chr15	6998075		chr10	80065938
chr18	64697614		chr2	121023472		chr11	100183935		chr1	62819806		chr2	57061539		chr10	80066335
chr7	72504638		chr10	80126741		chr11	100236402		chr17	30753385		chr1	89856653		chr10	80124917
chr9	92112566		chr1	178757934		chr11	100321406		chr4	109118203		chr1	97650287		chr10	80140785
chr14	67113689		chr18	65961508		chr11	100326774		chr13	98513489		chr10	118500630		chr10	80140804
chr13	112597447		chr1	101681880		chr11	100338834		chr4	134062170		chr1	157194687		chr10	80140812
chr2	33693867		chr15	88649883		chr11	100375798		chr10	120212711		chr14	56204663		chr10	80147797
chr7	104352646		chr11	72298118		chr11	100462885		chr10	20689412		chr2	169954079		chr10	80159805
chr2	27997398		chr4	140630227		chr11	100485373		chr7	135542360		chr11	105227295		chr10	80160463
chr2	103767057		chr4	105921082		chr11	100575121		chr10	118523664		chr4	41034759		chr10	80237317
chr3	60378256		chr2	165802570		chr11	100598525		chr2	151350242		chr1	133042147		chr10	80281602
chr3	32498426		chr7	152123221		chr11	100598770		chr10	92606608		chr19	24602864		chr10	80282043
chr2	84652173		chr8	74474284		chr11	100637192		chr4	93250556		chr4	115405032		chr10	80287801
chr11	95638904		chr14	79933272		chr11	100652639		chr10	111032864		chr12	80465491		chr10	80319064
chr6	39009822		chr12	29308287		chr11	100725115		chr17	85176309		chr11	104458029		chr10	80342617
chr7	4746437		chr2	167875974		chr11	100749867		chr15	42355083		chr17	79193905		chr10	80342752
chr10	40924909		chr17	12910541		chr11	100753048		chr17	62099517		chr12	29308311		chr10	80342984
chr13	21507344		chr6	91113739		chr11	100753087		chr1	132638065		chr5	143619686		chr10	80343054
chr15	100250527		chr11	103261527		chr11	100794897		chr12	32735197		chr2	120881948		chr10	80430732
chr1	13556427		chr5	137982548		chr11	100871974		chr2	127739689		chr11	87095615		chr10	80456315
chr11	49856389		chr11	77440383		chr11	100871998		chr4	59288536		chr7	139535757		chr10	80536205
chr2	30971117		chr4	134064280		chr11	100872023		chr9	58505847		chr4	24607125		chr10	80569515
chr2	10497783		chr9	42910196		chr11	100873021		chr15	103169941		chr4	35124859		chr10	80572763
chr10	110562020		chr2	174166973		chr11	100901863		chr9	102792571		chr15	75551421		chr10	80576780
chr13	114702472		chr9	100636868		chr11	100908116		chr1	137911601		chr4	151637421		chr10	80599194
chr11	21207491		chr7	17036980		chr11	100925331		chr15	95490929		chr10	86241191		chr10	80765582
chr2	74730155		chr12	119541042		chr11	100926463		chr12	90222825		chr1	146096217		chr10	80814828
chr13	109106074		chr14	58007814		chr11	100935116		chr11	16905144		chr12	101747101		chr10	80814859
chr7	151917341		chr6	72301811		chr11	100943253		chr10	79168946		chr19	32718890		chr10	80815059
chr1	46004888		chr4	86497762		chr11	100943346		chr16	18342334		chr16	11623351		chr10	80825478
chr2	18890957		chr14	32010948		chr11	101067213		chr8	124837561		chr10	84164058		chr10	80825720
chr12	3291992		chr8	108230894		chr11	101067231		chr18	67452664		chr5	66292256		chr10	80845246
chr18	19032577		chr11	54349326		chr11	101093459		chr10	92606418		chr5	53033179		chr10	80845308
chr15	8275737		chr4	141349203		chr11	101121498		chr4	134307991		chr16	53566041		chr10	80960372
chr4	43977328		chr11	117700028		chr11	101284012		chr4	140717880		chr11	90386796		chr10	80960393
chr6	29647713		chr10	76995274		chr11	101297082		chr11	96964664		chrX	12188606		chr10	80960859
chr12	112247991		chr3	84482966		chr11	101324135		chr2	92014685		chr6	88733229		chr10	80960917
chr10	20774793		chr1	167694357		chr11	101330742		chr16	91545953		chr17	9060512		chr10	80964985
chr5	123586691		chr3	153429599		chr11	101344484		chr3	144712928		chr1	59230005		chr10	80981536
chr8	97961687		chr11	84538864		chr11	101345715		chr9	64381424		chr18	63904738		chr10	80982486
chr14	35473906		chr2	130268151		chr11	101345740		chr16	91545967		chr9	114410565		chr10	80982514
chr4	9602166		chr2	29682016		chr11	101346241		chr12	32808057		chr5	12213656		chr10	81054027
chr7	63299500		chr7	53308052		chr11	101346852		chr11	94873636		chr5	96794730		chr10	81056367
chr7	30968990		chr7	74355554		chr11	101347101		chr13	41113538		chr4	131642222		chr10	81480462
chr4	9674771		chr10	12534326		chr11	101347464		chr17	84058487		chr5	64755825		chr10	81612394
chr14	56541599		chr6	56867827		chr11	101369392		chr1	33631033		chr1	95586918		chr10	81637603
chr15	97946903		chr14	79935534		chr11	101369939		chr8	37347022		chr4	144571130		chr10	82117697
chr2	103798043		chr2	74089965		chr11	101519498		chr15	103082289		chr7	105819621		chr10	82125476
chr6	120554757		chr10	111046931		chr11	101519759		chr8	114168456		chrX	156195612		chr10	82145756
chr13	120031466		chrX	90946449		chr11	101519786		chr6	87726034		chr15	78936324		chr10	82148334
chrX	99673999		chr16	92494203		chr11	101530046		chr6	71611489		chr1	167799045		chr10	82153789
chr16	16865521		chr16	18387940		chr11	101559078		chr6	142779870		chr1	21306571		chr10	82159199
chr6	51831320		chr13	51743015		chr11	101594230		chr1	133513263		chr10	89057229		chr10	82165549
chr11	101531829		chr19	41915731		chr11	101814470		chr14	22368351		chr13	83391626		chr10	82258452
chr19	60948404		chr13	95283414		chr11	101853925		chr8	113453179		chr11	109211167		chr10	82356978
chr9	92169251		chr15	96160852		chr11	101890824		chr1	69542696		chr6	135113099		chr10	82368996
chr4	132958141		chr19	56495330		chr11	101934253		chr13	101547579		chr11	87276184		chr10	82376248
chr2	157114920		chr6	115431154		chr11	101949899		chr6	17693503		chr3	37445500		chr10	82409410
chr3	20045813		chr3	28686207		chr11	101977757		chr1	183265275		chr5	112712686		chr10	82424683
chr1	156886540		chr19	3967461		chr11	101991506		chr11	109418957		chr11	19839348		chr10	82425384
chr3	125358087		chr10	105180408		chr11	102030856		chr11	74435620		chr7	139470542		chr10	82457084
chr16	11388348		chr18	82894535		chr11	102083500		chr11	49816498		chr17	29574601		chr10	82482105
chr4	44826833		chr4	10288053		chr11	102097511		chr9	22258084		chr19	45649189		chr10	82482628
chr3	101240548		chr5	100247445		chr11	102097685		chr10	111105928		chr16	96059908		chr10	82482771
chr1	187296386		chr14	77027399		chr11	102147525		chr7	80910719		chr3	51028409		chr10	82505622
chr4	86532337		chr7	109391538		chr11	102213008		chr13	35769669		chr16	10690791		chr10	82509833
chr2	59912019		chr8	68606486		chr11	102231444		chr19	53078216		chr15	36319658		chr10	82523371
chr3	139585536		chr17	21559998		chr11	102287160		chrX	11873872		chr15	38421320		chr10	82542842
chr18	64759459		chr2	179970271		chr11	102291222		chr15	17134681		chr16	38653701		chr10	82542898
chr3	135725029		chr13	51216167		chr11	102349373		chr12	90222987		chr4	142792691		chr10	82543054
chr1	53785721		chr14	119038066		chr11	102372855		chr8	126512650		chr19	16457619		chr10	82547390
chr4	134910192		chr7	146037166		chr11	102425904		chr19	46939685		chr1	89556189		chr10	82560548
chr15	31472015		chr1	57493399		chr11	102429562		chr12	47810701		chr6	124669819		chr10	82647474
chr19	60938897		chr8	26735746		chr11	102430241		chr14	65721948		chr18	21319033		chr10	82647549
chr5	35143435		chr4	128689116		chr11	102551668		chr10	39851620		chr9	34917893		chr10	82656915
chr11	69402941		chr11	84510934		chr11	102580425		chr8	26329113		chr1	33667337		chr10	82679855
chr6	124633848		chr7	20089099		chr11	102585059		chr10	80160703		chr10	110889190		chr10	82721850
chr9	108498918		chr2	18915049		chr11	102705690		chr7	106743013		chr11	57625984		chr10	8283732
chr6	41654334		chr11	101346386		chr11	102724159		chr3	144291164		chr8	72276511		chr10	82846391
chr15	72801915		chr7	66521034		chr11	102757284		chr17	36064581		chr1	43595722		chr10	82847737
chr5	64979333		chr7	56158002		chr11	102757396		chr4	132803905		chr16	91690270		chr10	82848006
chr11	88879243		chr1	135544822		chr11	102782419		chr13	113623914		chr13	110612711		chr10	82848050
chr11	106039842		chr18	5111427		chr11	102798860		chr10	28286620		chr2	139910226		chr10	82975011
chr15	58575534		chr16	96666806		chr11	102798912		chr15	63568107		chrX	71633701		chr10	83107586
chr1	193952418		chr11	51420726		chr11	102803317		chr10	66646078		chr10	77700762		chr10	83108084
chr2	129195490		chr3	135352433		chr11	102860258		chr12	84174453		chr4	74937197		chr10	83111904
chr1	88401469		chrX	12650136		chr11	102997912		chr3	41356802		chr11	70687541		chr10	83241368
chr15	6993654		chr18	36614362		chr11	103100045		chr8	70093162		chr13	63463314		chr10	83247973
chr1	157272562		chr14	22557579		chr11	103119635		chr8	55597304		chr9	31049164		chr10	83464959
chr6	115477648		chr7	7076920		chr11	103144081		chr6	136806131		chr9	108354084		chr10	83472498
chr17	29575566		chr19	42200482		chr11	103243544		chr5	137731140		chr15	36291136		chr10	83474939
chr10	61983877		chrX	98623714		chr11	103273375		chr13	96441546		chr6	122293956		chr10	8379406
chr8	122818073		chr12	83348711		chr11	103654951		chr9	107489769		chr2	4354394		chr10	83979634
chr7	88864444		chr4	19506865		chr11	103705454		chr11	31761433		chr14	35321562		chr10	84013042
chr19	28001070		chr2	127909647		chr11	103739924		chr18	75650029		chr14	20583724		chr10	84032962
chr4	120342318		chr10	17351017		chr11	103785447		chr10	12580559		chrX	45494859		chr10	84038724
chr19	53965383		chr17	12933340		chr11	103785506		chr6	67288203		chr15	80413657		chr10	84038733
chr11	82665447		chr15	101154845		chr11	103814528		chr1	67069552		chr2	152185590		chr10	84111857
chr3	105504454		chr13	107649730		chr11	103865028		chr16	92822668		chr6	25619678		chr10	84122563
chr8	124850366		chr17	84255250		chr11	103883722		chr13	94198183		chr4	123332611		chr10	84148154
chr9	98199862		chr10	116500101		chr11	104031231		chr4	59288686		chr10	61721232		chr10	84163359
chr5	35302796		chr13	34400470		chr11	104153996		chr6	7648134		chr6	83311661		chr10	84169003
chr2	79091454		chr15	78164643		chr11	104154791		chr6	70680876		chr7	3528261		chr10	84361051
chr10	21102925		chr10	59734929		chr11	104156811		chr8	87904863		chr3	9659714		chr10	84361356
chr13	64338526		chr10	127986299		chr11	104179343		chr17	33850545		chr5	140626828		chr10	84361376
chr18	21319006		chr11	106312817		chr11	104239053		chr16	93147968		chr10	74735899		chr10	84361424
chr16	56064010		chr10	59541401		chr11	104243615		chr19	37510259		chr1	84846674		chr10	84383542
chr11	29404709		chr18	3509213		chr11	104283236		chr10	92606348		chr8	108587198		chr10	84432520
chr9	113890208		chr4	87728496		chr11	104289011		chr5	115234612		chr1	13418175		chr10	84472802
chr3	135506866		chr16	4586001		chr11	104296576		chr4	101327651		chrX	154034063		chr10	84480035
chr11	86556338		chr15	100226625		chr11	104314240		chr9	72336424		chr15	38129337		chr10	84601839
chr15	83249528		chr6	57772181		chr11	104377523		chr17	71561223		chr10	82351517		chr10	84644219
chr11	70452542		chr7	29595848		chr11	104408141		chr12	104632005		chr9	56326874		chr10	84787611
chr7	56204247		chr1	88767524		chr11	104408963		chr18	21442395		chr11	60159553		chr10	85099171
chr4	129350505		chr6	82726249		chr11	104477303		chr5	130647203		chr9	66159578		chr10	85338259
chr12	77697814		chr4	138757021		chr11	104477720		chr18	50187927		chr11	105696773		chr10	85410074
chr13	115215622		chr7	29554670		chr11	104483555		chr5	121686334		chr19	53848969		chr10	85455062
chr1	89542568		chr18	24361152		chr11	104522716		chr1	52511600		chr1	158636207		chr10	85515332
chr11	96803500		chr17	28755257		chr11	104525568		chr4	134844131		chr4	134617439		chr10	85515871
chr9	43033229		chr4	40960576		chr11	104538172		chr7	71141757		chr2	103970477		chr10	85516220
chr1	36983890		chr18	36534860		chr11	104554548		chr7	36373668		chr2	22854537		chr10	85521780
chr4	154339196		chr19	8973933		chr11	104560188		chr12	77775115		chr16	4683037		chr10	85551883
chr8	3412103		chr7	86463503		chr11	104729564		chr1	181579616		chr7	134910888		chr10	85551899
chr7	51763052		chr15	10587658		chr11	104829401		chr5	120586402		chr16	15474220		chr10	85565272
chr1	167638733		chr8	36017434		chr11	104829479		chr6	87609051		chr7	25376969		chr10	85629939
chr7	111025819		chrX	7770231		chr11	104843170		chr10	118523784		chr12	16595347		chr10	85735418
chr3	14879118		chr10	117353579		chr11	104878674		chr8	74792345		chr3	127055576		chr10	85803443
chr4	87763431		chr11	108889612		chr11	104890547		chr17	11067661		chr17	5487467		chr10	85805625
chr11	72295834		chr4	120667352		chr11	104971424		chr15	61990546		chr7	53609383		chr10	85814468
chr7	110958137		chr13	21808994		chr11	105006025		chr12	85375378		chr3	125358141		chr10	85815409
chr7	88011656		chr2	177114831		chr11	105033607		chr14	65721605		chr5	52220512		chr10	85866330
chr3	83839787		chr8	47729769		chr11	105045715		chr6	5265197		chr5	30197234		chr10	85869770
chr2	13417887		chr15	58303301		chr11	105092776		chr19	40887996		chr1	72301979		chr10	85921703
chr13	45550771		chr1	47089677		chr11	105107103		chr7	151709422		chr18	63363212		chr10	86168360
chr12	101743862		chr2	119290176		chr11	105108785		chr16	91442255		chr3	135389691		chr10	86178709
chr4	148713711		chr11	17113381		chr11	105228585		chr12	84174536		chr8	125524491		chr10	86236323
chr12	48813714		chr1	158985470		chr11	105235989		chr16	32509795		chr7	13894937		chr10	86240486
chr2	37982077		chr8	129123532		chr11	105403577		chr12	77774954		chr11	76797395		chr10	86272637
chr5	148705009		chr11	33937301		chr11	105423321		chr4	52442522		chr6	7733110		chr10	86284867
chr9	103972824		chr9	89856049		chr11	105453504		chr17	34750429		chr7	135559868		chr10	86323520
chr10	20916584		chr6	72037669		chr11	105697189		chr5	73585067		chrX	102432509		chr10	86357224
chr6	54478852		chr15	38420907		chr11	105706619		chr19	10247663		chr1	135861430		chr10	86367570
chr1	159455073		chr2	120795545		chr11	105748748		chr3	60378272		chr10	66374352		chr10	86378435
chr1	74447744		chr14	65568655		chr11	105784121		chr1	33556615		chr8	59999419		chr10	86381670
chr19	46843716		chr11	86720391		chr11	105804563		chr4	46423770		chr15	81994661		chr10	86402000
chr15	35255408		chr8	107165035		chr11	105906823		chr6	17721136		chr4	138575515		chr10	86453442
chr9	14234172		chr12	86111839		chr11	105918442		chr12	83297524		chr1	137140810		chr10	86453488
chr2	180428979		chr17	28011601		chr11	105918624		chr12	106263980		chr3	101403926		chr10	86453790
chr5	145032772		chr1	37535156		chr11	105918676		chr1	146165656		chr2	160697300		chr10	86453848
chr12	32789527		chr3	153467179		chr11	105990846		chr16	34050380		chrX	101135118		chr10	86567203
chr4	129252072		chr5	141271370		chr11	106039734		chr3	101267359		chr11	32652673		chr10	86776746
chr16	18428709		chr17	6971243		chr11	106068729		chr4	32949747		chr3	90317339		chr10	86925624
chr1	136323082		chr1	36188819		chr11	106076702		chr15	37276641		chr6	32887911		chr10	87008470
chr17	84552462		chr8	87301869		chr11	106077568		chr14	69936414		chr7	26500596		chr10	87047069
chr16	77027375		chr7	109152913		chr11	106193106		chr4	134425304		chr17	71494713		chr10	8707253
chr2	32219084		chr10	110687418		chr11	106243911		chrX	7679591		chr12	37516515		chr10	87143827
chr15	100343988		chr8	11776077		chr11	106244372		chr12	32796002		chr8	127259626		chr10	87146743
chr5	77422638		chr16	27388115		chr11	106244987		chr4	114336904		chr1	94338426		chr10	87363262
chr9	121239311		chr5	20322127		chr11	106248552		chr15	97210148		chr18	56889477		chr10	87415042
chr14	31927433		chr18	73923045		chr11	106280734		chr11	77605391		chr4	62178760		chr10	87429789
chr11	11486611		chr3	116091003		chr11	106300321		chr2	166869138		chr4	97497188		chr10	87430282
chr5	43630562		chr10	127941871		chr11	106300343		chr3	60407146		chr12	74302895		chr10	87498521
chr11	96328038		chr3	37225710		chr11	106300700		chr9	110959754		chr9	59208499		chr10	87576580
chr18	31795738		chr11	96964743		chr11	106315526		chr1	133534714		chr1	194982677		chr10	87587507
chr7	17187318		chr5	148665484		chr11	106322188		chr5	104171197		chr1	128514300		chr10	8775452
chr4	134480477		chr11	78385636		chr11	106325039		chr9	110571252		chr4	100978884		chr10	87848856
chr1	114196717		chr2	165869859		chr11	106362256		chr11	32145829		chr8	126347583		chr10	87848957
chr3	146281495		chr1	33667246		chr11	106376468		chr2	166967534		chr9	113825090		chr10	87935953
chr2	129053677		chr10	94708632		chr11	106461703		chr8	81899745		chr4	132357791		chr10	87943285
chr2	165868250		chr4	108539549		chr11	106540682		chr17	84136261		chr3	50955496		chr10	88029600
chr8	59403690		chr11	53447463		chr11	106624288		chr6	86080091		chr9	75110219		chr10	88052948
chr19	27756067		chr19	56589787		chr11	106650437		chr2	34638723		chr5	64901030		chr10	88060937
chr17	30958194		chr7	87780757		chr11	106737513		chr3	133002553		chr15	97494502		chr10	88231617
chr1	38535076		chr11	49364109		chr11	106756741		chrX	103349705		chr2	132307537		chr10	88231713
chr1	167865321		chr11	95599145		chr11	106775794		chr1	36976641		chr6	71696943		chr10	88555255
chr17	65955671		chr5	76855497		chr11	106788352		chr16	91546023		chr2	157814361		chr10	88555320
chr5	64982130		chr11	69423105		chr11	106951056		chr12	52943289		chr15	96582470		chr10	88555624
chr11	46268142		chr2	19790257		chr11	107050731		chr7	73321958		chr2	106575730		chr10	88571446
chr1	186472235		chr7	130026864		chr11	107102783		chr12	47520770		chr15	80349478		chr10	88642195
chr17	28450265		chr6	64213715		chr11	107151122		chr13	45607598		chr13	59770106		chr10	88958407
chr1	120492211		chr6	28171222		chr11	107203523		chr8	122999667		chr4	82269892		chr10	88975480
chr13	76029879		chr1	155390305		chr11	107203905		chr6	58592464		chr6	37801608		chr10	88991308
chr16	37533903		chr4	134824153		chr11	107254680		chr17	84306223		chr7	125993591		chr10	89060338
chr4	114337198		chr12	70781754		chr11	107293728		chr10	20774798		chr1	62955114		chr10	89140036
chr9	51912092		chr17	23687295		chr11	107302223		chr12	77771851		chr5	4181677		chr10	89205126
chr8	18687829		chr11	86208970		chr11	107316623		chr8	87255001		chr9	123912519		chr10	8966087
chr11	22745217		chr3	127724074		chr11	107330168		chr11	53122196		chr6	64171112		chr10	9016915
chr8	3392468		chr11	19919425		chr11	107334416		chr3	8762015		chr8	109681995		chr10	90315257
chr14	61848799		chr5	119626327		chr11	107343617		chr18	34570266		chr18	5388718		chr10	90342472
chr14	62275480		chr6	52588808		chr11	107443461		chr18	78045512		chr19	29572506		chr10	90361718
chr2	131690264		chr1	163195649		chr11	107544173		chr1	182078914		chr5	144322517		chr10	90457454
chr13	97836829		chr8	119873742		chr11	107586129		chr17	35159104		chr1	39630217		chr10	90544721
chr1	134238465		chr19	46976880		chr11	107770164		chr19	17397998		chr4	9733267		chr10	90566847
chr6	38835328		chr10	14408899		chr11	107822854		chr10	17310139		chr11	50191002		chr10	90618526
chr13	85647525		chr19	5838002		chr11	107876989		chr3	153454843		chr19	32980453		chr10	90644627
chr3	94907135		chr2	151567535		chr11	107991615		chr1	36332994		chr3	105571546		chr10	90703776
chr5	66234371		chr1	193275150		chr11	108010845		chr8	70093146		chr2	167904918		chr10	90762420
chr4	138728743		chr18	81932857		chr11	108021709		chr5	140214688		chr1	145923317		chr10	90860326
chr5	76281451		chrX	68779197		chr11	108096944		chr16	93148035		chr4	122550974		chr10	90862639
chr8	114166441		chr16	33785068		chr11	108107607		chr9	64640968		chr17	26826939		chr10	91144485
chr5	20507973		chr19	37793812		chr11	108111102		chr2	72931008		chr16	44965066		chr10	9118551
chr10	22994230		chr7	126938388		chr11	108484043		chr1	155160280		chr14	21693358		chr10	91466910
chr9	123930939		chr5	119015493		chr11	108671183		chr2	118981321		chr8	125062748		chr10	91496699
chr18	12325808		chr7	117914392		chr11	108913857		chr2	34638989		chr2	153174420		chr10	91683457
chr16	49905349		chr3	101234660		chr11	109071235		chr11	102997567		chr16	94547742		chr10	92003337
chr11	98612938		chr1	157962824		chr11	109220940		chr13	45945146		chr12	92533521		chr10	92064669
chr6	82822570		chr10	116814426		chr11	109223285		chr12	101909348		chr11	20998860		chr10	92202672
chr17	24860961		chr9	57508513		chr11	109228947		chr5	97380553		chr4	6363646		chr10	92298154
chr2	4481152		chr11	88337727		chr11	109240677		chr1	33681946		chr16	4559633		chr10	9230411
chr8	71648047		chr7	120656244		chr11	109338164		chr1	155160309		chr17	63633604		chr10	92364477
chr13	9236918		chr2	157085736		chr11	109364340		chr15	64142391		chr10	30561874		chr10	92447381
chr8	26731143		chr8	74878408		chr11	109378997		chr9	72336556		chr5	148529464		chr10	92462548
chr19	15997174		chr17	28465632		chr11	109406678		chr1	79638161		chr7	134369364		chr10	92469825
chr9	7729133		chr2	29483681		chr11	109407067		chr16	32510049		chr17	64328745		chr10	92586766
chr9	31066137		chr7	142255874		chr11	109417681		chr5	140210124		chr11	11781227		chr10	92606047
chr9	123486851		chr16	92856441		chr11	109422339		chr3	144291222		chr7	75149507		chr10	92606103
chr16	8640040		chr3	153337546		chr11	109432629		chr8	74792390		chr17	29821427		chr10	92607224
chr18	32709230		chr5	115799368		chr11	109438243		chr11	101346843		chr6	37727097		chr10	92607386
chr16	49857093		chr16	45009942		chr11	109447844		chr1	59887152		chr15	78160575		chr10	92607458
chr7	118323021		chr4	136898946		chr11	109449081		chr8	81899782		chr10	88555478		chr10	92909299
chr1	178752240		chr16	37653983		chr11	109473747		chr3	144291093		chr9	55525026		chr10	92943745
chr14	67181806		chr19	7069887		chr11	109474642		chr15	66657912		chr1	93477254		chr10	92956295
chr8	124806768		chr5	21293042		chr11	109477575		chr5	140210141		chr3	84482493		chr10	92969629
chr6	117839048		chr3	8921489		chr11	109514135		chr6	142779906		chr7	148745083		chr10	93162351
chr11	100287344		chr9	67686339		chr11	109514198		chr3	103060186		chr4	115848358		chr10	93199012
chr12	77771868		chr19	60886031		chr11	109517740		chr4	35183818		chr16	38350714		chr10	93329661
chr4	115520933		chr3	11174241		chr11	109530897		chr11	116644286		chr1	138341661		chr10	93341242
chr9	21530810		chr16	75879869		chr11	110108038		chr12	56430550		chr5	68194055		chr10	93345821
chr17	25321317		chr5	31988629		chr11	110410976		chr8	87425205		chr2	68742315		chr10	93348650
chr11	94035334		chr13	45489716		chr11	110579133		chr7	120435894		chr5	150449459		chr10	93351543
chr5	124118187		chr5	33177302		chr11	111528548		chr7	130602982		chr2	157939389		chr10	93354942
chr9	78364106		chr9	50730646		chr11	111533460		chr19	46802587		chr1	153438121		chr10	93362996
chr4	120673033		chr13	73737756		chr11	111620672		chr8	86292629		chr7	51495455		chr10	93363023
chr10	99961130		chr7	105795979		chr11	111906780		chr1	69560369		chr5	30287919		chr10	93371884
chr13	83691387		chr19	37543143		chr11	111985626		chr5	115041288		chr11	107224466		chr10	93375139
chr19	55281856		chr13	101553425		chr11	112124759		chr15	79961284		chr2	3702588		chr10	93458967
chrX	9330225		chr3	88304195		chr11	112249286		chr13	91079010		chr9	44388413		chr10	93535501
chr5	145992413		chr13	76140875		chr11	112477653		chr19	31855832		chr11	72871358		chr10	93535935
chr1	174457036		chr3	14882961		chr11	112523394		chr15	80591565		chr8	96932697		chr10	93714316
chr5	107900190		chr1	37558463		chr11	112828237		chr4	94823610		chr2	181155740		chr10	93768206
chr19	6141740		chr14	75986557		chr11	113404758		chr8	122895807		chr7	29045251		chr10	93822222
chr10	127501022		chr10	87959770		chr11	113543186		chr6	65533330		chr17	64329680		chr10	93844994
chr8	86781238		chr15	51999661		chr11	113573389		chr7	104332667		chr18	67158093		chr10	93943709
chr17	84819474		chr3	146278598		chr11	113612167		chr4	117751980		chr18	52571340		chr10	93982767
chr11	4909505		chr11	51913557		chr11	113625966		chr16	48253328		chr2	18827058		chr10	93986326
chr8	69592117		chr11	116393432		chr11	113949107		chr2	74700207		chr11	21186536		chr10	94028472
chr2	84117584		chr8	27237422		chr11	11414384		chr3	103000532		chr13	49445056		chr10	94131068
chr15	85466059		chr16	22689337		chr11	11418349		chr11	62278387		chr5	123643589		chr10	94190221
chr1	14474769		chr5	119048811		chr11	114531012		chr5	23428848		chr7	125955467		chr10	94266962
chr4	59258044		chr1	182744883		chr11	11471084		chr6	71611695		chr4	140617054		chr10	94271036
chr9	96527655		chr10	128400151		chr11	114712707		chr9	123896822		chr5	35286402		chr10	94272001
chr8	13181705		chr14	41743313		chr11	114826698		chr1	133513310		chr2	131323170		chr10	94321061
chr13	59650630		chr9	113292204		chr11	115023347		chr16	48253170		chr1	84850490		chr10	94321548
chr13	58644139		chr14	32074512		chr11	115042614		chr13	37972882		chr3	40967479		chr10	94334262
chr4	120679885		chr3	153344971		chr11	115088429		chr6	87713477		chr8	85053162		chr10	94334292
chr13	32016527		chr17	47854778		chr11	115137089		chr15	27399041		chr4	131973349		chr10	94334377
chr7	30178102		chr11	48682284		chr11	115210110		chr9	98390213		chr12	81799963		chr10	94361914
chr7	125272996		chr11	72485404		chr11	115259394		chr14	21552597		chr10	19831443		chr10	94385876
chr10	43329523		chr2	139877610		chr11	115282338		chr19	60875966		chr7	129167380		chr10	94386079
chr2	103918667		chr7	38780739		chr11	115282443		chr4	134844246		chr15	97616649		chr10	94390024
chr4	24524582		chr6	138100347		chr11	115320201		chr13	107683362		chr12	92507456		chr10	94394505
chr2	75569918		chr4	114660560		chr11	115374157		chr8	100589424		chr9	81834351		chr10	94394574
chr4	106680987		chr2	74089583		chr11	115387329		chr8	113452902		chr11	87240503		chr10	94394618
chr12	47404305		chr6	72054695		chr11	115459851		chr3	145627589		chr3	100811518		chr10	94410595
chr6	27301350		chr6	87698916		chr11	115493112		chr17	85176060		chr2	146697867		chr10	94435760
chr7	135892535		chr12	101875112		chr11	115535916		chr1	133022843		chr4	11524933		chr10	94452260
chr10	18786976		chr6	134476997		chr11	115555791		chr11	49795353		chr17	27740911		chr10	94521637
chr6	120530282		chr8	10598835		chr11	115579243		chr18	32702340		chr7	134152309		chr10	94654661
chr11	69393313		chr1	153605092		chr11	115636177		chr14	119195659		chr6	47161035		chr10	94655058
chr1	108606980		chr12	77875900		chr11	115693015		chr6	47516079		chr14	87826357		chr10	94658511
chr9	108668176		chr2	76481854		chr11	115771430		chr5	66122945		chr14	65970374		chr10	94658603
chr11	69399472		chr8	110101009		chr11	115772405		chr14	55324614		chr5	109105929		chr10	94667969
chr1	36993580		chr9	50732476		chr11	115772757		chr8	81899757		chr8	10997109		chr10	94727220
chr17	78726644		chr11	109223400		chr11	115773214		chr4	114768390		chr8	42236042		chr10	94727835
chr16	75867840		chr1	57979396		chr11	115801436		chr3	137631947		chr11	115999215		chr10	94727868
chr16	34050307		chr13	69747632		chr11	11588780		chr18	67408679		chr9	124023527		chr10	94734625
chr7	110960175		chr17	81461700		chr11	115892337		chr9	98389798		chr13	19741875		chr10	94753004
chr11	75468333		chr1	82636096		chr11	115898049		chr9	110959723		chr4	107393239		chr10	94780612
chr2	59884204		chr1	55298767		chr11	115936982		chr7	75334198		chr4	59697344		chr10	94784847
chr1	193679497		chr10	10149498		chr11	115945742		chr16	92494444		chr15	73006030		chr10	94967513
chr4	93067458		chr11	11421966		chr11	115947882		chr18	63887709		chr12	119677573		chr10	95008367
chr1	162893548		chr8	67332239		chr11	115955259		chr10	17310189		chr9	61772865		chr10	95032163
chr7	53931384		chr15	80646824		chr11	115961043		chr7	110957683		chr6	115640355		chr10	95047777
chr10	84438212		chr9	123668971		chr11	115966542		chr8	37652002		chr8	124853693		chr10	95074061
chr7	17412916		chr3	85965132		chr11	116068308		chr18	34570087		chr14	46072666		chr10	95076871
chr8	24309166		chr2	121483209		chr11	116159940		chr13	98513593		chr11	62272476		chr10	95102590
chr1	157822267		chr4	134070450		chr11	116171244		chr6	87608887		chr4	130012623		chr10	95158288
chr12	25330902		chr14	66450365		chr11	116261620		chr7	71202956		chr15	89328267		chr10	95168077
chr8	87425814		chr4	106894016		chr11	116261885		chr6	72339599		chr4	11431043		chr10	95186439
chr2	92271517		chr19	8809100		chr11	116262274		chr9	107489726		chr8	98172294		chr10	95265689
chr14	14920655		chr13	105612261		chr11	116290384		chr3	133002494		chr2	43801429		chr10	95302398
chr5	130221288		chr6	94631603		chr11	11635210		chrX	8822224		chr1	54362672		chr10	95312429
chr5	77074654		chr19	24536934		chr11	11635501		chr3	60589247		chr5	35900119		chr10	96045110
chr17	46954974		chr5	100857570		chr11	116367020		chr17	84547139		chr15	95506259		chr10	96253934
chr7	134327022		chr11	55290468		chr11	116367445		chr16	33881282		chr7	97295105		chr10	96630237
chr7	107881015		chr14	17199232		chr11	116367500		chr9	78364060		chr2	5240309		chr10	96656605
chr9	121240788		chr10	82455969		chr11	116367772		chr3	135506858		chr7	133182121		chr10	96711906
chr2	76075891		chr3	60374378		chr11	116368012		chr7	107615958		chr8	125190661		chr10	97455741
chr1	192879221		chr1	39168166		chr11	116368050		chr10	12443303		chr13	45598300		chr10	97698882
chr7	80729504		chr1	154751841		chr11	116372892		chr12	72153694		chr7	97173699		chr10	97924349
chr1	69613426		chr4	131953206		chr11	116393613		chr7	111058624		chr19	41927091		chr10	97958580
chr8	129122314		chr8	72444292		chr11	116393637		chr14	22368247		chr17	29829895		chr10	98086177
chr3	94898745		chr7	88829557		chr11	116395232		chr2	139989546		chr16	85874385		chr10	98087367
chr3	101153664		chr14	32063043		chr11	116399667		chr3	95323181		chr7	73393354		chr10	98087446
chr9	65975774		chr18	40090841		chr11	11642296		chr9	45082506		chr6	86099077		chr10	98092126
chr1	155597418		chr16	58533628		chr11	116477132		chr19	46802745		chr7	4693327		chr10	98100255
chr2	71092784		chr7	142790854		chr11	116477656		chr4	120887122		chr18	50299276		chr10	98123463
chr1	21042427		chr6	134489809		chr11	116484360		chr11	74435582		chr5	108050462		chr10	98142502
chr16	92492921		chr7	35013878		chr11	116522606		chr17	84516051		chr14	54758144		chr10	98175386
chr11	20816602		chr6	51435870		chr11	116530115		chr19	34919443		chr4	106680147		chr10	98181313
chr8	87887510		chr17	29309193		chr11	116541690		chr19	9108366		chr3	37456797		chr10	98183066
chr13	76732304		chr15	83234532		chr11	116594084		chr3	60623743		chr17	21610065		chr10	98183198
chr15	36936098		chr19	29740873		chr11	11659756		chr15	79961264		chr13	54782067		chr10	98188009
chr4	134844102		chr9	123759955		chr11	11661532		chr8	47497505		chr10	12706830		chr10	98211636
chr7	82932494		chr4	47415278		chr11	116644274		chr19	35245257		chr4	43611632		chr10	98239476
chr11	107293619		chr7	3448470		chr11	116644394		chr4	128912123		chr7	3449915		chr10	98300442
chr11	97547564		chr2	116818786		chr11	116654192		chr7	118063993		chr16	30565954		chr10	98311132
chr15	97494527		chr7	142907317		chr11	11665983		chr18	82803627		chr1	9842930		chr10	98313728
chr9	82607003		chr17	3236817		chr11	116683248		chr3	95761863		chr15	12166942		chr10	98369568
chr11	102997620		chr11	77504785		chr11	116715785		chr16	93197768		chr12	42719284		chr10	98369921
chr10	77829840		chr19	29212904		chr11	116726134		chr13	14607609		chr5	101182521		chr10	98370003
chr19	53107835		chr10	69592193		chr11	116889198		chr8	124423310		chr3	135162039		chr10	98370641
chr12	4509011		chr3	27092941		chr11	116890962		chr2	131031899		chr18	68442147		chr10	98389476
chr12	106265893		chr2	20410892		chr11	116892651		chr3	133287170		chr10	129602465		chr10	98389822
chr1	182181983		chr4	148420159		chr11	116951240		chr14	22368568		chr1	158941326		chr10	98392796
chr13	24931842		chr15	78149517		chr11	116974263		chr8	74792225		chr6	113373166		chr10	98572115
chr2	121420863		chr1	31186797		chr11	116982258		chr4	59288607		chr5	24240014		chr10	98578832
chr10	87958067		chr13	60056379		chr11	11700522		chr1	33631312		chr1	180986049		chr10	98678158
chr12	42675058		chr11	109027278		chr11	11702292		chr8	13202986		chr18	54773685		chr10	99174407
chr6	124633125		chr11	103126761		chr11	117109131		chr11	57468569		chr2	19007070		chr10	99214333
chr9	94741586		chr8	108160409		chr11	117119258		chr1	172776093		chr16	8687155		chr10	99276301
chr5	35330213		chr16	16256897		chr11	117157224		chr10	104855207		chr9	70729995		chr11	100244758
chr15	62053145		chr17	65952491		chr11	11715966		chr9	70682852		chr1	172962078		chr11	100326803
chr5	52431942		chr17	36130910		chr11	11732423		chr6	70680838		chr13	23713360		chr11	100327139
chr2	6207056		chr7	152038459		chr11	11732710		chr1	152943461		chr6	91992999		chr11	100477191
chr1	120373742		chr18	55121743		chr11	117332324		chr3	133286492		chr2	70759202		chr11	100549112
chr6	84833342		chr11	51346282		chr11	11737118		chr5	105994907		chr2	43443510		chr11	100582007
chr4	25693884		chr8	10618144		chr11	11737173		chr13	119418613		chr16	95574011		chr11	100583843
chr18	21310833		chr9	92171940		chr11	11740798		chr1	152943333		chr1	96700492		chr11	100586393
chr10	80844985		chr4	34475835		chr11	11744566		chr11	78646583		chr16	93944667		chr11	100598486
chr6	120824091		chr5	121782585		chr11	11744614		chr6	67111784		chr3	130363735		chr11	100655873
chr2	61308807		chr5	120622681		chr11	11749973		chr7	52184139		chr5	30821185		chr11	100752790
chr10	117175792		chr5	30872543		chr11	117517278		chr11	74390835		chr9	79293740		chr11	100827269
chr2	164587185		chr12	47874618		chr11	117529458		chr17	5099466		chr13	37624271		chr11	100827467
chr13	91110055		chr3	40094220		chr11	117567775		chr2	106960039		chr4	87661454		chr11	100830209
chr3	153231969		chr5	86492695		chr11	117641660		chr3	127592593		chr11	119708407		chr11	100871185
chr17	35186737		chr8	8686723		chr11	117658984		chr13	109106011		chr9	77867984		chr11	100872976
chr6	122692651		chr2	90744440		chr11	11781352		chr12	83297428		chr8	122975106		chr11	100925393
chr4	87576980		chr13	115134573		chr11	11785466		chr8	10595663		chr8	125308214		chr11	100943201
chr19	29513860		chr2	120671214		chr11	11793964		chr16	92802116		chr13	91134858		chr11	101051132
chr2	152643428		chr11	90415442		chr11	118081806		chr16	34058852		chr16	85822799		chr11	101051756
chr13	55291342		chr8	40076045		chr11	118211211		chr3	10141127		chr1	74420071		chr11	101051800
chr18	82683454		chr11	116954697		chr11	118325532		chr13	43288564		chr3	132550218		chr11	101061342
chr13	85648401		chr1	181423231		chr11	11852759		chr7	116780346		chr14	22611125		chr11	101093424
chr10	120385095		chr13	19231831		chr11	11863871		chr11	57465212		chrX	91006305		chr11	101094955
chr12	4253385		chr5	143799139		chr11	11869521		chr11	86556233		chr10	17481440		chr11	101102618
chr6	87726046		chr16	30457854		chr11	118779074		chr12	112212805		chr4	109078937		chr11	101136787
chr8	37315218		chr12	81914655		chr11	119208634		chr1	36187379		chr13	112534611		chr11	101198441
chr3	65333737		chr9	51123673		chr11	119243030		chr2	28453776		chr11	15736502		chr11	101282925
chr6	71669434		chr12	47506818		chr11	119246403		chr9	77952996		chr7	148107328		chr11	101310830
chr1	10315678		chr6	35203751		chr11	119290506		chr11	22710114		chr7	73397337		chr11	101323055
chr14	65721539		chr19	45526025		chr11	119389679		chr7	117353099		chr9	114661948		chr11	101324153
chr2	22880716		chr14	83762744		chr11	119453602		chr1	33631202		chr15	5409288		chr11	101324781
chr19	42619115		chr18	67741421		chr11	119486563		chr12	106263821		chr11	116890964		chr11	101327778
chr5	115504064		chr9	78036897		chr11	119519083		chr10	20774927		chr2	130461653		chr11	101345520
chr19	9018790		chr9	48596146		chr11	119644998		chr17	12230123		chr6	31615812		chr11	101345546
chr1	87792721		chr7	107377738		chr11	119678756		chr3	146362117		chr6	30572059		chr11	101345676
chr4	147578285		chr14	56640277		chr11	119678794		chr16	91087025		chr19	26744783		chr11	101345776
chr10	94394750		chr10	117228958		chr11	119679192		chr7	107328044		chr8	124584257		chr11	101345796
chr1	135694779		chr6	117794819		chr11	119701826		chr13	76546927		chr6	29196127		chr11	101347766
chr10	30469709		chr15	100569138		chr11	11970420		chr16	56071939		chr14	58556311		chr11	101397961
chr6	51974930		chr2	160525451		chr11	119708338		chr1	145571976		chr2	112268925		chr11	101405302
chr17	78596049		chr17	71536156		chr11	119708875		chrX	142545353		chr8	47806959		chr11	101489773
chr15	79573812		chr13	49408437		chr11	120003950		chr11	86440609		chr2	157193529		chr11	101520180
chr12	92984538		chr10	7790385		chr11	120006755		chr2	103734288		chr4	117596831		chr11	101530082
chr9	69892655		chr16	57123015		chr11	120020173		chr2	84652260		chr15	83433320		chr11	101545029
chr8	69044629		chr6	124615171		chr11	120020221		chr9	21767101		chr15	35536435		chr11	101555961
chr11	87573366		chr19	37434574		chr11	120049971		chr4	53133954		chr11	58807348		chr11	101618689
chr4	53252903		chr13	103544630		chr11	120093559		chr11	4967245		chr8	97680148		chr11	101950744
chr8	106763339		chr15	53016877		chr11	120160995		chr17	56827857		chr1	34574374		chr11	10196069
chr1	137838403		chr11	75380908		chr11	120165040		chr3	103060198		chr5	136514905		chr11	101964348
chr2	158410928		chr17	23329835		chr11	12016842		chr2	91085084		chr15	72812118		chr11	101978115
chr10	98423230		chr18	39830810		chr11	120177651		chr4	114720969		chr1	60491181		chr11	102070661
chr13	110613920		chr15	57710406		chr11	120178039		chr3	144333336		chr5	50372149		chr11	102116866
chr3	101355942		chr7	86453306		chr11	120243178		chr8	125224732		chr13	64017199		chr11	102149731
chr4	40796758		chr13	104067168		chr11	120266497		chr5	23850422		chr2	6143282		chr11	102225416
chr7	72493637		chr6	119327828		chr11	120279689		chr8	126512732		chr8	124873501		chr11	102225642
chr4	10940164		chr8	7766841		chr11	120307140		chr13	21803743		chr1	62455359		chr11	102226390
chr1	24005422		chr8	59344351		chr11	120381237		chr1	75442824		chr19	40831726		chr11	102226711
chr12	93195060		chr4	123581766		chr11	120416243		chr5	64979379		chr3	137724690		chr11	102226759
chr4	125760474		chrX	109074697		chr11	120450071		chr10	118474997		chr9	69373136		chr11	102226845
chr2	119429845		chr15	79918283		chr11	120485250		chr15	78098495		chr8	75174738		chr11	102232014
chr19	32550656		chr1	69078455		chr11	120487103		chr7	132615700		chr6	143817562		chr11	102331674
chr19	45519898		chr15	78707064		chr11	120647007		chr13	76003472		chr12	60141530		chr11	102331780
chr5	132773326		chr11	113527697		chr11	120659811		chr13	8959004		chr2	165843328		chr11	102349160
chr13	96427291		chr11	79099920		chr11	120711603		chr3	96627702		chr2	22671870		chr11	102383813
chr9	60128439		chr14	52635581		chr11	120786156		chr11	49849352		chr2	163087534		chr11	102452209
chr4	41034626		chr4	132216582		chr11	120812277		chr4	131984079		chr13	76941715		chr11	102485284
chr9	34931387		chr5	124197017		chr11	120841525		chr15	5031484		chr5	52438024		chr11	102493976
chr2	112131854		chr4	141134847		chr11	120849055		chr13	44758574		chr18	50049507		chr11	102515098
chr8	23319690		chr6	8220497		chr11	120888690		chr9	64381502		chr9	79467493		chr11	102716547
chr3	88227737		chr3	89884586		chr11	120909084		chr12	93195053		chr12	48813715		chr11	102746642
chr4	118709355		chr10	19855655		chr11	120983785		chr6	29651330		chr11	94051082		chr11	102799113
chr8	122849449		chr2	6235426		chr11	121097365		chr19	9002763		chr17	78648541		chr11	102802086
chr1	82852533		chr7	72562317		chr11	121100840		chr14	65721851		chr13	45713365		chr11	102859903
chr7	52626177		chr6	134142920		chr11	121100896		chr5	58173331		chr2	118549645		chr11	102860551
chr1	9732450		chr19	60280295		chr11	121102541		chr10	29413213		chr10	12655585		chr11	102871941
chr1	138243884		chr2	109761179		chr11	12111996		chr7	52392967		chr11	21452289		chr11	102902282
chr4	137511151		chr6	8719635		chr11	121146439		chr9	113878293		chr4	41335007		chr11	102994512
chr13	63426409		chr18	35078821		chr11	121166884		chr2	84652113		chr13	109437534		chr11	102994769
chr1	157889793		chr11	115938823		chr11	121230244		chrX	142666996		chr16	30227587		chr11	102997339
chr1	40475539		chr5	90769912		chr11	121230285		chr12	104631970		chr7	4594959		chr11	103049027
chr8	13121029		chr18	75184678		chr11	121252354		chr9	123896901		chr4	43950210		chr11	103119566
chr11	65527524		chr6	71912856		chr11	121294671		chr4	140717743		chr11	5728185		chr11	103119574
chr12	72265632		chr11	49021168		chr11	121294717		chr7	110957609		chr2	78925357		chr11	103119619
chr16	12303660		chr6	148057718		chr11	121295600		chr9	65423194		chr14	79758037		chr11	103119653
chr11	115579141		chr18	34791159		chr11	121336486		chr8	40074292		chr12	102248488		chr11	103122198
chr7	86614082		chr13	51739501		chr11	121363019		chr7	111058865		chr9	18031274		chr11	103126938
chr12	78011532		chr14	56132870		chr11	121415598		chr6	38860902		chr11	30828244		chr11	103129126
chr8	87510648		chr1	40494416		chr11	121501392		chr10	20774677		chr11	58619307		chr11	103266100
chr15	80465408		chr2	28475117		chr11	12150256		chr3	37452594		chr14	44402027		chr11	103266142
chr11	11712017		chr17	71520640		chr11	12511706		chr8	114168312		chr3	37686550		chr11	103297870
chr13	8964669		chr10	98442723		chr11	12619729		chr15	6655607		chr3	153364336		chr11	103367487
chr19	44340514		chr6	113570766		chr11	12658441		chr16	92822392		chr11	20799989		chr11	103691494
chr18	81626855		chr9	92121257		chr11	13534252		chr2	30971462		chr9	44689536		chr11	103708657
chr2	132307619		chr16	43900500		chr11	14858974		chr11	69667942		chr10	16258379		chr11	103714246
chr4	94718918		chr18	70160778		chr11	14997068		chr6	38729068		chr9	98214693		chr11	103715038
chr5	117586225		chr1	153137474		chr11	15032059		chr1	23289519		chr15	34943098		chr11	103724382
chr9	70994174		chr1	136415551		chr11	15052369		chr3	60623945		chr18	74167709		chr11	103857615
chr17	35338346		chr5	5514141		chr11	15153750		chr7	130605800		chr12	41911887		chr11	103865483
chr18	75662640		chr7	96384030		chr11	15383495		chr1	153024340		chr5	20410666		chr11	103876139
chr15	4959832		chr3	40427525		chr11	15388849		chr7	90224418		chr1	156823058		chr11	103893899
chr13	91320187		chr12	84207326		chr11	15472993		chr14	55324672		chr6	37729959		chr11	103905358
chr3	146028667		chr1	89609056		chr11	15637911		chr8	125244528		chr12	84854758		chr11	104018454
chr2	90556094		chr8	127580490		chr11	15754695		chr4	128912589		chr10	38897047		chr11	104107350
chr8	72944309		chr7	16930855		chr11	15962245		chr12	81879469		chr1	69775073		chr11	104152141
chr17	29019504		chr1	145857941		chr11	16864474		chr6	34825070		chr2	44244540		chr11	104154262
chr16	37845449		chr7	86150091		chr11	16878600		chr6	34824982		chr18	64837999		chr11	104154318
chr7	17627753		chr10	54934976		chr11	16903139		chr6	72339584		chr11	116450813		chr11	104154479
chr11	98413003		chr2	23427870		chr11	17090785		chr10	121006063		chr6	71912868		chr11	104223249
chr6	30097239		chr10	61721239		chr11	17193003		chr3	101969862		chr11	11768306		chr11	104263681
chr7	19750569		chr11	44323983		chr11	17543554		chr9	84006682		chr1	71099035		chr11	104297153
chr3	141995334		chr2	171910529		chr11	17635118		chr17	12398237		chr19	21657746		chr11	104404941
chr4	59170715		chrX	136097027		chr11	17694793		chr4	126359745		chr11	87392726		chr11	104404985
chr9	61772837		chr10	90628789		chr11	18493705		chr6	83262580		chr8	83187518		chr11	104411036
chr13	97778070		chr2	32444268		chr11	18812480		chr8	11092187		chr9	72183989		chr11	104470672
chr5	147515390		chr13	64503950		chr11	18823361		chr13	51833437		chr3	146424407		chr11	104470892
chr2	127887482		chr13	23667318		chr11	18838211		chr1	36991163		chr10	40047989		chr11	104472592
chr14	41821116		chr12	103707895		chr11	18842806		chr4	108100622		chr5	122586942		chr11	104472823
chr8	75028977		chr1	69546444		chr11	18868944		chr11	84515357		chr19	60886064		chr11	104472880
chr14	32980684		chr4	133280774		chr11	19071142		chr7	135558153		chr2	92165610		chr11	104473170
chr2	25225655		chr11	29447061		chr11	19079434		chr12	106277387		chr1	84857120		chr11	104475562
chr9	52067718		chr7	36360431		chr11	19103332		chr6	44794385		chr1	43557140		chr11	104480191
chr15	102224040		chr16	13895971		chr11	19142039		chr13	76547076		chr1	14294807		chr11	104480217
chr16	15594701		chr8	40094605		chr11	19887330		chr16	58670142		chr9	72628757		chr11	104483331
chr19	44301670		chr11	77911610		chr11	19894684		chr6	57695572		chr4	86320775		chr11	104483384
chr9	65301155		chr11	87459804		chr11	19929281		chr4	114729278		chr10	93171427		chr11	104488174
chr14	55191664		chr17	53694413		chr11	19933804		chr13	96247399		chr2	154408654		chr11	104507464
chr4	151524722		chr2	59915311		chr11	20038072		chr16	20595341		chr1	136102399		chr11	104525722
chr4	149944257		chr9	38552793		chr11	20130692		chr4	114768575		chr5	123673314		chr11	104539059
chr15	83255880		chr5	147056896		chr11	20148996		chr3	153455171		chr15	77067304		chr11	104824433
chr13	119482014		chr5	110523602		chr11	20225298		chr2	172860876		chr16	56721807		chr11	104843045
chr11	120000932		chr5	25313610		chr11	20300295		chr13	49666923		chr11	103714772		chr11	104883783
chr5	35317628		chr10	117241726		chr11	20531250		chr16	4212623		chr11	87236970		chr11	104890640
chr18	24034137		chr18	35791816		chr11	20535638		chr16	48253012		chr13	64411327		chr11	104892963
chr3	23827210		chr16	32677508		chr11	20786677		chr15	97210130		chr18	32684313		chr11	104896454
chr1	132196837		chr15	8275075		chr11	20796720		chr9	62631315		chr5	121036970		chr11	105006064
chr12	37163675		chr10	12337779		chr11	20796770		chr10	116543454		chr3	19618843		chr11	105006245
chr14	66787349		chr9	51919176		chr11	20899936		chr13	43304502		chr9	14199162		chr11	105058536
chr2	22854492		chr4	53258593		chr11	20973183		chr12	92984523		chr2	25904498		chr11	105132354
chr1	187293545		chr10	44768134		chr11	21035056		chr11	117197728		chr8	67329518		chr11	105186702
chr5	116472325		chr1	43469280		chr11	21042113		chr3	137632228		chr16	92492853		chr11	105227193
chr7	36556359		chr7	88811319		chr11	21055544		chr1	23906599		chr2	153051471		chr11	105227784
chr1	172496850		chr17	66326217		chr11	21079192		chr6	29651296		chr10	72138957		chr11	105228797
chr9	42270919		chr12	37982436		chr11	21079238		chr15	6655434		chrX	162950220		chr11	105231721
chr3	133290604		chrX	71210780		chr11	21117655		chr10	94752638		chr11	90476230		chr11	105235784
chr5	73583291		chr2	27510650		chr11	21119436		chr5	112672916		chr4	14753738		chr11	105312442
chr16	95997857		chr6	39119260		chr11	21120193		chr6	87726134		chr7	13540150		chr11	105346628
chr1	136261391		chr9	55018498		chr11	21122980		chr9	71013975		chr7	88885169		chr11	105380190
chr17	57167073		chr1	158904031		chr11	21165611		chr4	42893185		chr8	87401636		chr11	105420580
chr3	137643741		chr7	150724670		chr11	21180695		chr8	113453057		chr6	57715334		chr11	105593628
chr13	45499727		chr2	129610386		chr11	21186454		chr13	21206176		chr5	148587193		chr11	105696651
chr3	53336228		chr5	3355241		chr11	21188435		chr17	30484319		chr10	89060193		chr11	105698214
chr1	74286007		chr16	22263283		chr11	21243710		chr17	36064646		chr16	18785801		chr11	105918557
chr4	151233596		chr10	80287870		chr11	21243752		chr18	39555924		chr11	70378926		chr11	105926689
chr4	132612724		chr2	10485168		chr11	21246255		chrX	7679756		chr5	91994262		chr11	106040146
chr2	116874179		chr4	56874612		chr11	21449930		chr7	123085471		chr1	155155055		chr11	106056404
chr7	127999710		chr19	4346458		chr11	21452561		chr18	64759457		chr1	137598184		chr11	106138201
chr14	22412976		chr11	86442090		chr11	21452710		chr4	131633345		chr9	118495400		chr11	106243840
chr8	26555635		chr4	149845158		chr11	21456390		chr2	78644006		chr11	101313440		chr11	106244294
chr6	126799253		chr15	66415992		chr11	21590536		chr5	148469557		chr10	13222353		chr11	106249831
chr8	47859586		chr8	109557063		chr11	21965233		chr16	91442401		chr11	105235941		chr11	106274042
chr1	157961211		chr12	103219781		chr11	21977662		chr12	80834003		chr11	4387914		chr11	106300125
chr14	65719955		chr15	89039262		chr11	21979213		chr9	66872954		chr12	88165941		chr11	106300940
chr2	84638894		chr17	28834277		chr11	22004091		chr18	34570209		chr13	8760357		chr11	106300988
chr2	172860717		chr13	107798556		chr11	22082292		chr3	144291273		chr3	100529980		chr11	106339277
chr5	73524443		chr11	107203699		chr11	22321229		chr4	153398115		chr3	122817328		chr11	106339329
chr11	85002810		chr17	66149074		chr11	22615721		chr6	71611633		chr3	89898567		chr11	106376647
chr8	113786094		chr2	61239572		chr11	22693694		chrX	7548614		chr18	19015914		chr11	106459730
chr7	132572482		chr1	4811859		chr11	22708951		chr18	3270877		chr9	99192315		chr11	106459798
chr1	59555260		chr3	137583713		chr11	22709783		chr13	110437860		chr3	95655449		chr11	106610723
chr18	6275831		chr10	93362802		chr11	22709874		chr2	28453751		chr13	99789964		chr11	106686413
chr1	60480060		chr13	21981219		chr11	22722616		chr17	84058565		chr1	43354725		chr11	106992116
chr1	43530745		chr16	13418199		chr11	22744747		chr1	136503156		chr15	53024309		chr11	107007703
chr7	140132438		chr6	149259776		chr11	22745336		chr11	111549184		chr6	30624481		chr11	107063811
chr11	77883275		chr1	193186486		chr11	22745389		chr8	28371368		chr4	34851182		chr11	107113806
chr5	75932437		chr3	120945603		chr11	22747126		chr5	97348450		chr10	6823057		chr11	107224700
chr6	143063883		chr12	84821018		chr11	22758292		chr1	97645776		chr5	35273099		chr11	107231383
chr10	110443359		chr9	72310721		chr11	22775147		chr18	35040163		chr12	78150364		chr11	107259337
chr4	140624822		chr6	29677683		chr11	22777147		chr17	11067794		chr4	135718352		chr11	107280197
chr19	41981250		chr4	137342101		chr11	22784825		chr2	13219521		chr10	80378212		chr11	107286326
chr17	57199969		chr18	61226818		chr11	22810775		chr14	69940286		chr4	149944229		chr11	107312888
chr7	3581635		chr6	29803723		chr11	22810880		chr13	6549781		chr19	40517409		chr11	107329480
chr14	31375272		chr12	4727238		chr11	22818382		chr9	60394191		chr11	101503529		chr11	107329901
chr8	73288188		chr10	115950967		chr11	22819545		chr19	29324655		chr16	30178753		chr11	107544004
chr4	144624522		chr10	111024493		chr11	22831471		chr7	82896207		chr18	3440295		chr11	107563708
chr6	38771991		chr13	100113873		chr11	22872385		chr5	108188193		chrX	107970374		chr11	107611347
chr6	71210230		chr7	25446451		chr11	22971736		chr13	45945185		chr13	32253637		chr11	10766133
chr2	35358264		chr3	105610774		chr11	23086766		chr2	72931001		chr12	4985349		chr11	107664934
chr9	62201793		chr4	136907340		chr11	23266131		chr7	111025810		chrX	148474422		chr11	107716133
chr6	37577469		chr11	69979915		chr11	23291482		chr7	63270758		chr6	88691229		chr11	107747418
chr2	31556290		chr11	50196887		chr11	23292757		chr8	124837416		chr18	3374729		chr11	107777350
chr3	88937778		chr6	119963325		chr11	23907658		chr1	186469385		chrX	14317165		chr11	107833193
chr19	9108153		chr12	60234743		chr11	23908368		chr11	30066366		chr1	89796402		chr11	107865390
chr7	139470554		chr5	65726816		chr11	23949247		chr10	111033048		chr1	88154983		chr11	107916353
chr10	118523675		chr5	30335509		chr11	23978570		chr15	58426456		chr19	3589731		chr11	107927219
chr7	106790665		chr13	99608394		chr11	23983621		chr10	77830013		chr17	45874224		chr11	108009906
chr3	15224664		chr6	72430580		chr11	24005839		chr15	42355218		chr13	94101778		chr11	108013109
chr8	26180954		chr14	21920885		chr11	24007775		chr3	60589351		chr11	101814458		chr11	108096642
chr3	84175947		chr11	57475591		chr11	24008431		chr6	29651072		chr8	84525573		chr11	108096922
chr4	74688303		chr19	37516647		chr11	24008720		chr9	65063739		chr19	40835774		chr11	108107900
chr11	107259154		chr6	17688175		chr11	24016781		chr1	73033475		chr8	113667435		chr11	108197333
chr17	26815014		chr19	56651536		chr11	24048718		chr4	140240275		chr5	33636829		chr11	108241911
chr2	71712286		chr11	83085668		chr11	24059883		chr19	53078288		chr5	85401821		chr11	108323244
chr3	85927346		chr1	9820838		chr11	24074506		chr7	151974762		chr11	83789195		chr11	108367492
chr1	153132044		chr5	89078799		chr11	24212195		chr2	165793712		chr13	112765995		chr11	108719161
chr11	11736957		chr14	22347269		chr11	24910279		chr11	102997724		chr7	125409819		chr11	108776639
chr2	116811471		chr6	91054267		chr11	24926935		chr13	95293254		chr9	75635146		chr11	108869546
chr13	81829681		chr2	76158633		chr11	24944447		chr1	132179110		chr8	69021089		chr11	109076083
chr2	34666451		chr7	139578752		chr11	25050459		chr8	131212917		chr6	31348098		chr11	109188368
chr1	190211828		chr15	99546204		chr11	25089610		chr6	8720017		chr1	172426202		chr11	109220738
chr12	81879403		chr3	136373892		chr11	25262346		chr4	118749776		chr7	86059107		chr11	109221092
chr3	107901474		chr1	172106039		chr11	25370469		chr8	47674249		chr8	26727508		chr11	109222946
chr5	108295305		chr11	102291097		chr11	25428315		chr3	105611535		chr5	124628721		chr11	109223373
chr14	55192377		chr6	87749583		chr11	25899025		chr19	56874980		chr7	106135611		chr11	109224965
chr9	108354027		chr9	100579657		chr11	26012642		chr1	181481624		chr8	69026665		chr11	109254801
chr13	95215376		chr9	94456655		chr11	26089860		chr3	14877557		chr4	30274915		chr11	109255223
chr8	122077041		chr12	25518340		chr11	26371627		chr3	84458251		chr5	27990847		chr11	109282043
chr7	87774462		chr11	33973927		chr11	26372970		chr12	52668417		chr12	81189315		chr11	109288826
chr8	63905166		chr7	90138961		chr11	26433545		chr5	140214663		chr1	69589331		chr11	109304866
chr11	102742561		chr7	49761278		chr11	26433932		chr15	103170038		chr2	155343832		chr11	109340612
chr12	100569983		chr9	65529148		chr11	26451314		chr8	124479945		chr19	47593163		chr11	109356935
chr2	56978436		chr10	87566789		chr11	26492691		chr3	138158693		chr11	77764438		chr11	109406316
chr18	54975511		chr7	88488391		chr11	26492995		chr14	63399532		chr2	79084610		chr11	109406615
chr5	20436507		chr7	59279735		chr11	26494678		chr16	30456978		chr18	67771233		chr11	109406646
chr12	77774933		chr6	136479847		chr11	26908630		chr4	120887244		chr7	87568029		chr11	109407061
chr2	155749008		chr1	74460454		chr11	26978350		chr8	125061957		chr4	15888848		chr11	109411274
chr10	80035432		chr1	153575496		chr11	27129613		chr8	70223308		chr19	41977523		chr11	109411609
chr1	59699519		chr7	88855260		chr11	28715527		chr1	75460386		chr7	130549472		chr11	109419074
chr2	120391263		chr17	71644128		chr11	28736114		chr6	8018638		chr19	33176329		chr11	109430964
chr4	128908872		chr7	54138313		chr11	29020906		chr2	129193965		chr11	111533076		chr11	109449011
chr15	58812578		chr17	17371585		chr11	29046673		chr6	29652238		chr4	3804835		chr11	109449414
chr9	7868245		chrX	156114497		chr11	29077869		chr10	98368845		chr17	25173481		chr11	109468125
chr2	18873936		chr13	17891754		chr11	29097253		chr1	133023003		chr9	79795988		chr11	109472931
chr3	84259785		chr10	69685135		chr11	29115683		chr10	121006200		chr17	21786711		chr11	109474880
chr12	81769620		chr7	73335639		chr11	29146597		chr19	45519852		chr12	81769653		chr11	109517868
chr10	111032635		chr6	86531587		chr11	29146671		chr3	153455083		chr12	29303462		chr11	109543930
chr6	56829532		chr10	82479879		chr11	29283969		chr11	84515458		chr4	88738329		chr11	109631674
chr17	84751974		chr12	89575294		chr11	29407825		chr9	32088134		chr2	75601628		chr11	109766113
chr10	12350655		chr9	51978971		chr11	29433061		chr1	181784621		chr6	136890359		chr11	109801666
chr19	40661543		chr18	62841253		chr11	29448458		chr12	52952863		chr4	116863012		chr11	109976224
chr18	21445342		chr11	70687492		chr11	29573565		chr18	24261259		chr15	102775872		chr11	110007059
chr4	130477100		chr18	38538440		chr11	30048577		chr12	84174482		chr16	16865615		chr11	11013235
chr19	23226961		chr2	127886680		chr11	30058796		chr5	115041357		chr10	39996073		chr11	110163806
chr10	82240034		chr9	99246201		chr11	30064046		chr7	52780153		chr6	47788930		chr11	110381817
chr16	58669510		chr16	17928803		chr11	30082905		chr1	52511411		chr2	103638862		chr11	110500353
chr19	53106740		chr13	45127454		chr11	30098456		chr5	116479170		chr1	182218097		chr11	110805497
chr14	66890924		chr5	53544507		chr11	30133166		chr19	52721728		chr15	100569099		chr11	11106293
chr18	50191172		chr12	21416660		chr11	30455766		chr2	139923048		chr6	127311945		chr11	111103638
chr4	33554137		chr1	52584903		chr11	30546354		chr4	59546380		chr7	116792463		chr11	111180274
chr8	87599965		chr12	72038610		chr11	30586551		chr18	64759355		chr10	39825114		chr11	111392220
chr11	119216220		chr1	33688211		chr11	30673216		chr6	86053808		chr10	104951081		chr11	111467679
chr5	58173309		chr15	58651816		chr11	30783062		chr1	23342821		chr17	35181940		chr11	111492377
chr5	76358430		chr4	88615524		chr11	30828310		chr19	35226782		chr1	120355517		chr11	111575127
chr15	80811840		chr4	43576616		chr11	30900291		chr2	15043211		chr9	110436945		chr11	111636011
chr4	129471483		chr2	70934430		chr11	30901488		chr18	21097331		chr8	19518318		chr11	11175326
chr2	33698899		chr2	22795251		chr11	31195463		chr6	84833309		chr12	100114687		chr11	111756168
chr13	110612787		chr8	23955218		chr11	31452329		chr15	98564224		chr2	160493216		chr11	111974439
chr7	86412756		chr6	117872329		chr11	3166554		chr17	48438788		chr9	85303963		chr11	112030054
chr3	101366836		chr8	59031791		chr11	31670258		chr5	108388790		chr16	76280817		chr11	11226233
chr12	29490181		chr9	52842058		chr11	31710604		chr5	75856606		chr7	134825870		chr11	112288288
chr6	122806211		chr9	43054428		chr11	31712235		chr19	45727312		chr17	33775357		chr11	112323297
chr1	36330405		chr3	106588525		chr11	31712535		chr19	35528586		chr8	59167110		chr11	11235476
chr16	87707784		chr8	85851935		chr11	31731616		chr7	149715207		chr1	147302831		chr11	112890560
chr12	102263832		chr8	26316377		chr11	31735805		chr9	58567039		chr11	74371791		chr11	112914210
chr11	105918329		chr17	47147779		chr11	31737264		chr3	79042841		chr7	53862517		chr11	112936450
chr18	56999156		chr17	71859875		chr11	31744167		chr15	78098347		chr2	59980513		chr11	112944521
chr2	150863777		chr19	60971663		chr11	31761472		chr15	62054826		chr4	129971995		chr11	113021848
chr1	193199309		chr19	24410786		chr11	31795725		chr3	37458594		chr16	85865133		chr11	11317545
chr11	44342768		chr15	80878846		chr11	31797116		chr10	117169496		chr9	56182234		chr11	113258760
chr2	91719107		chr1	42907233		chr11	31805833		chr6	38291934		chr16	73716777		chr11	113363207
chr2	24971143		chr18	89165814		chr11	31813121		chr6	60778145		chr5	97327427		chr11	113512576
chr11	11750104		chr5	75882625		chr11	31856619		chr5	118939129		chr10	6352689		chr11	113512998
chr13	43310604		chr2	174117150		chr11	3191692		chr4	144623611		chr2	121641605		chr11	113541654
chr18	78045353		chr7	88973506		chr11	32100270		chr4	6264628		chr11	90418105		chr11	113542626
chr17	85176157		chr19	40914986		chr11	32126107		chr13	29918588		chr14	57402824		chr11	113543036
chr3	146428034		chr13	110467948		chr11	32137103		chr15	58844470		chr7	16825620		chr11	113624892
chr10	76994198		chr11	77183469		chr11	32145921		chr3	116397402		chr2	112168689		chr11	113651491
chr9	37408323		chr10	62094710		chr11	32156798		chr5	147515456		chr5	144982522		chr11	113660703
chr3	140613548		chr19	45585403		chr11	32165314		chr15	8847937		chr8	14890367		chr11	11369226
chr5	111268926		chr7	133797665		chr11	32166180		chr18	36009325		chr11	53335058		chr11	113701995
chr17	86876920		chr19	34923190		chr11	32169280		chr4	115773641		chr12	37475166		chr11	113796628
chr9	109728394		chr3	96077527		chr11	32454941		chr8	125244563		chr8	125480052		chr11	113899813
chr1	169477691		chr11	111533137		chr11	32483422		chr1	135722059		chr9	7167512		chr11	113923099
chr17	23907543		chr11	30687981		chr11	32534922		chr12	85375334		chr13	105611486		chr11	11394574
chr4	106581222		chr4	8170041		chr11	32536248		chr6	86024856		chr7	133920242		chr11	113960559
chr6	38874316		chr8	63876166		chr11	32542454		chr15	5088741		chr1	23973229		chr11	113976860
chr16	44965099		chr9	50812874		chr11	32563607		chr8	68480946		chr2	154929551		chr11	11417901
chr5	20556717		chr8	72880356		chr11	32572248		chr4	131633503		chr18	84498949		chr11	11418312
chr16	35807645		chr18	84713137		chr11	32580860		chr16	30160688		chr16	50009883		chr11	11418360
chr8	34492334		chr2	15085569		chr11	32584551		chr5	121686454		chr11	103081560		chr11	11422103
chr1	152937657		chr15	31361123		chr11	32733130		chr2	84779014		chr11	115535953		chr11	114355308
chr7	25669518		chr11	78074116		chr11	3279779		chr8	125061728		chr16	49877524		chr11	114421146
chr9	42269959		chr13	85413425		chr11	32856061		chr7	36373709		chr1	72291175		chr11	114680913
chr16	97228365		chr16	76811431		chr11	32928293		chr14	56541569		chr9	96254397		chr11	11471073
chr4	130271245		chr13	81781562		chr11	32980888		chr19	32347333		chr9	7829912		chr11	11471137
chr16	29845950		chr4	3851353		chr11	3303228		chr3	103060040		chr4	155267130		chr11	114859864
chr5	139729353		chr3	68815300		chr11	33235179		chr17	48411696		chr4	48211548		chr11	114867964
chr5	38900973		chr10	115952631		chr11	3347522		chr2	92014605		chr17	3230457		chr11	114945624
chr1	135954031		chr8	98267889		chr11	33534559		chr7	111059012		chr11	96371045		chr11	115032448
chr8	112388897		chr11	4103207		chr11	33828715		chr18	57137346		chr2	79094142		chr11	115079009
chr16	11370057		chr1	89770580		chr11	33961825		chr14	40241718		chr9	52982989		chr11	115210303
chr19	5967824		chr2	18092789		chr11	34028656		chr1	134264725		chr1	155390197		chr11	115214821
chr11	72280665		chr2	13464361		chr11	34041748		chr17	36056932		chr11	50053954		chr11	115355866
chr16	95709742		chr18	82743395		chr11	34058295		chr14	118593987		chr15	83259286		chr11	115372785
chr15	6655438		chr6	5101907		chr11	34266430		chr17	56072218		chr2	6317640		chr11	115386593
chr14	56548626		chr6	47273522		chr11	34415456		chr12	49188138		chr11	120177636		chr11	115459848
chr2	27920101		chr1	133837112		chr11	34427421		chr8	84911765		chr4	115520953		chr11	115500487
chr9	50881122		chr16	92693206		chr11	3452831		chr3	21894991		chr17	27150116		chr11	11556672
chr2	76052074		chr15	57762061		chr11	34878752		chr4	101327541		chr13	96363004		chr11	115570509
chr7	52781811		chr17	64328293		chr11	34975652		chr10	74978746		chr6	85925463		chr11	115574136
chr2	102236792		chr3	127020339		chr11	35027267		chr17	37006433		chr12	114273568		chr11	115574445
chr2	4482452		chr15	99493669		chr11	35115285		chr11	50038468		chr1	120377902		chr11	11557449
chr18	13157079		chr3	139451250		chr11	35235650		chr7	142773061		chrX	137467984		chr11	11557490
chr7	87640338		chr3	137735102		chr11	3523831		chr8	87903165		chr1	72273211		chr11	115579330
chr3	152420730		chr2	25596938		chr11	35482607		chr19	10030049		chr11	21080791		chr11	115579379
chr19	56578223		chr1	74182852		chr11	3548375		chr4	124716914		chr11	69692629		chr11	11562977
chr13	107891225		chr9	114661769		chr11	35628254		chr3	37202912		chr13	48940798		chr11	115682526
chr5	116368828		chr1	183169086		chr11	35643065		chr6	38291758		chr6	66999442		chr11	115692832
chr7	130509906		chr13	12537445		chr11	35643127		chr14	21893983		chr17	51155904		chr11	115693323
chr2	78966822		chr11	72502778		chr11	35802000		chr17	86700838		chr9	123542007		chr11	115699891
chr5	144386432		chr12	113144800		chr11	35991872		chr6	38291679		chr10	45098269		chr11	115700468
chr11	59038913		chr12	108795243		chr11	36387717		chr12	86310032		chr5	58257449		chr11	115706578
chr11	16403328		chr15	35253748		chr11	36483430		chr12	32795919		chr9	16017893		chr11	115759967
chr10	15479950		chr2	116800399		chr11	3679767		chr10	94271358		chr8	8556416		chr11	115762880
chr3	19087633		chr14	21556298		chr11	36835517		chr3	145602360		chr1	162893518		chr11	115762948
chr8	87905028		chr18	34331375		chr11	37136343		chr4	53831384		chr9	120460075		chr11	115772371
chr6	82706939		chr2	144003105		chr11	3755485		chr9	58505785		chr14	66885224		chr11	115773033
chr13	34424845		chr5	53192146		chr11	37665627		chr19	10179607		chr4	3848004		chr11	115804696
chr11	98689427		chr6	67179511		chr11	3766710		chr8	87371750		chr2	4752766		chr11	115876245
chr5	34421215		chr15	16245469		chr11	37689545		chr9	72257499		chr3	21982002		chr11	115876283
chr16	95821720		chr2	73661291		chr11	38351781		chr6	88153216		chr17	5012256		chr11	115876615
chr11	102236713		chr1	167128192		chr11	3836234		chr11	102225061		chr18	4441836		chr11	115905665
chr10	41969932		chr3	157293831		chr11	3841122		chr12	84716597		chr1	20123912		chr11	115937153
chr17	88413883		chr13	46815085		chr11	38475563		chr4	132086398		chr11	87975480		chr11	115937307
chr5	76567751		chr12	103672460		chr11	38996165		chr5	115041375		chr12	56723941		chr11	115938176
chr2	18859323		chr5	144402103		chr11	3925792		chr7	25162144		chr7	87783003		chr11	115938642
chr9	58505783		chr17	84104472		chr11	39363982		chr5	97350244		chr1	13490885		chr11	115949689
chr7	30691404		chr7	104882326		chr11	39613058		chr7	75334123		chr16	31426924		chr11	115950073
chr9	31062390		chr10	20778438		chr11	3964571		chr16	64841755		chr17	69746044		chr11	115950244
chr7	149715105		chr2	130292294		chr11	39734409		chr2	172863907		chr6	133972355		chr11	115950582
chr14	73999780		chr3	142431883		chr11	3986432		chr5	34024616		chr9	44373586		chr11	115950658
chr7	151972646		chr1	40417990		chr11	40051390		chr18	60662161		chr13	8456273		chr11	115997521
chr2	30938184		chr19	7113890		chr11	4015503		chr17	85342207		chr2	127743040		chr11	116003439
chr13	45226089		chr8	129852578		chr11	40248276		chr4	114768539		chr18	66159691		chr11	11601363
chr13	74208893		chr11	80075948		chr11	4028622		chr17	17521605		chr17	86532170		chr11	116046862
chr1	135029269		chr13	76120463		chr11	40407555		chr1	36111220		chr5	23249262		chr11	116105643
chr9	64866383		chr3	144423868		chr11	40555333		chr15	6470932		chr15	5473226		chr11	11611923
chr11	79915005		chr8	87896561		chr11	40555380		chr13	38166155		chr5	73685313		chr11	116145443
chrX	72347868		chr7	26079680		chr11	40567449		chr10	41632315		chr13	42214070		chr11	116167337
chr18	70723262		chr5	3978099		chr11	4096026		chr10	12580315		chr4	115736649		chr11	116169306
chr19	46980046		chr17	28427868		chr11	4106756		chr11	117658958		chr8	97891812		chr11	116169413
chr19	55940494		chr17	75367566		chr11	41118017		chr2	30971103		chr13	76009204		chr11	116169478
chr7	88133110		chr10	82543454		chr11	4121044		chr14	40241961		chr5	97439171		chr11	116169519
chr9	123566684		chr1	16644415		chr11	41368156		chr1	64780261		chr11	18837972		chr11	116230953
chr10	5217325		chr6	7729169		chr11	41446928		chr16	92494199		chr8	131221070		chr11	116231412
chr11	79775837		chr9	22188615		chr11	4146921		chr19	24587750		chr10	16916355		chr11	11627082
chr12	60167605		chr1	74219504		chr11	41572651		chr16	92475851		chr10	111272379		chr11	11627259
chr7	130114595		chr4	6347783		chr11	41736545		chr19	53961768		chr1	121731918		chr11	11629011
chr6	88865553		chr4	87754471		chr11	41853339		chr9	72257246		chr7	149540682		chr11	116290947
chr7	57019624		chr2	154625370		chr11	4192570		chr11	79895038		chr15	103076312		chr11	116292258
chr13	83160015		chr4	45256266		chr11	4198043		chr2	130800828		chr8	3488135		chr11	116297621
chr9	71884937		chr2	49578726		chr11	42748348		chr3	37458401		chr2	118550036		chr11	116298186
chr9	107760851		chr10	94063910		chr11	42818215		chr5	140210243		chr3	26095680		chr11	11631804
chr19	44469611		chr19	45138597		chr11	42957939		chr8	27858383		chr18	57063811		chr11	116354672
chr5	97446340		chr5	152231115		chr11	43151332		chr8	125224819		chr7	116738829		chr11	116368163
chr1	70965109		chr7	72617672		chr11	43153605		chr10	84038944		chr5	92151610		chr11	116368224
chr15	12752884		chr18	53297613		chr11	43240341		chr17	35962232		chr2	44212857		chr11	116398023
chr5	30300272		chr15	98516030		chr11	43281823		chr2	18914656		chr17	32375811		chr11	116398365
chr8	101691007		chr4	6292492		chr11	43357342		chr1	36187280		chr10	93712556		chr11	116410918
chr11	11862164		chr11	61756523		chr11	43408244		chr5	118939292		chr6	94638935		chr11	116434983
chr7	63270681		chr17	80884588		chr11	43521984		chr6	38292137		chr10	12581130		chr11	116441627
chr13	96735265		chr10	128165636		chr11	43679816		chr11	90588358		chr2	32278196		chr11	116474069
chr15	32023416		chr11	17136564		chr11	4379280		chr8	114168554		chr1	73032953		chr11	116476799
chr6	7648116		chr9	72308705		chr11	43985402		chr7	72784934		chr6	51429243		chr11	116477341
chr17	46991625		chr11	75114177		chr11	44283167		chr7	80910619		chr7	71097571		chr11	116508727
chrX	160493851		chr17	80311263		chr11	44295170		chr16	77027466		chr9	98214326		chr11	116513439
chr11	44322556		chr15	52068267		chr11	44322417		chr18	21442330		chr6	120808531		chr11	116520358
chr5	110713784		chr2	60705880		chr11	44323605		chr6	142706211		chr16	20704568		chr11	116528513
chr3	15242523		chr8	114105095		chr11	44335043		chr11	53122263		chr2	130181650		chr11	116644080
chr10	84038861		chr1	188143866		chr11	44336278		chr16	56071958		chr18	61665059		chr11	116644145
chr11	79651079		chr6	30451008		chr11	44338042		chr6	86053720		chr11	116171258		chr11	116644178
chr11	79650805		chr17	26863622		chr11	44342436		chr8	87254770		chr15	102007258		chr11	116679510
chr14	21517782		chr1	72394675		chr11	44361601		chr1	70949000		chr4	129974029		chr11	116955468
chr14	122350778		chr19	53961727		chr11	44589093		chr11	31731851		chr14	53070822		chr11	116975473
chr7	112702683		chr2	156544140		chr11	4461272		chr11	100753071		chr16	49772322		chr11	116976132
chr8	63452422		chr5	97403871		chr11	4478920		chr2	103733957		chr19	32270928		chr11	11700371
chr10	84361271		chr18	70808128		chr11	4479047		chr6	29651159		chr11	62390306		chr11	117079782
chr9	32328951		chr18	54991523		chr11	44883876		chr12	101450999		chr11	104523322		chr11	117087115
chr19	55293553		chr6	8725448		chr11	44965345		chr5	121686267		chr2	118962684		chr11	117110216
chr14	66708881		chr2	181155179		chr11	45045412		chr3	144333238		chr17	80413937		chr11	11711796
chr13	112138495		chr7	132947602		chr11	45118160		chr3	87705434		chr10	30338198		chr11	11712207
chr19	38440568		chr12	77608460		chr11	45209967		chr8	125061878		chr2	75570160		chr11	11713843
chr7	80745871		chr17	80904976		chr11	4550412		chr11	31761325		chr5	36916262		chr11	117140141
chr11	5409780		chr1	95882940		chr11	45596077		chr19	17398233		chr13	63416087		chr11	117153795
chr17	75111138		chr1	43519942		chr11	45613208		chr15	76639038		chr15	81408191		chr11	11715844
chr6	31537844		chr1	43512638		chr11	45618896		chr1	33681833		chr8	47470416		chr11	117169311
chr3	137635322		chr2	21965766		chr11	45619299		chr11	30514520		chr5	136133934		chr11	117189304
chr9	66197791		chr10	92567504		chr11	45619314		chr12	32796041		chr9	7964129		chr11	117192394
chr15	42269866		chrX	53673494		chr11	45619459		chr6	72052064		chr7	31728049		chr11	117197427
chr16	23175146		chr13	75855356		chr11	45621013		chr14	32309632		chr18	3509243		chr11	117197864
chr13	51872646		chr2	48270366		chr11	45621029		chr2	28457854		chr11	95639237		chr11	117269409
chr8	113453084		chr18	65424082		chr11	45659706		chr6	41654252		chr6	124422002		chr11	117269440
chr3	145602615		chr2	129520411		chr11	45667654		chr8	124845645		chr13	49440090		chr11	11735347
chr13	5849714		chrX	39555794		chr11	45670679		chr4	144624353		chr1	88255813		chr11	117353855
chr19	32347194		chr2	119554131		chr11	45675045		chr18	75649718		chr13	112568335		chr11	117356054
chr12	93038305		chr9	66842364		chr11	45691889		chr6	11544167		chr1	39329945		chr11	11735632
chr2	6317591		chr13	14062176		chr11	45719784		chr14	48254136		chr1	36119092		chr11	117423828
chr4	43613663		chr11	72500413		chr11	45725807		chr13	35707075		chr17	61810287		chr11	117478038
chr7	59114661		chr16	59269202		chr11	46191096		chr8	47498041		chr2	48227278		chr11	11750025
chr11	87565341		chr19	37285105		chr11	46249058		chr14	67618538		chr6	93826407		chr11	11750333
chr7	16926193		chr10	30399074		chr11	46267161		chr11	96802576		chr4	46561879		chr11	11750739
chr4	43973185		chr18	68458942		chr11	46268036		chr17	5099526		chr13	11930350		chr11	117642268
chr7	5033042		chr8	87398491		chr11	46325058		chr14	41839163		chr11	34017076		chr11	117658406
chr11	48897542		chr9	76084572		chr11	46375155		chr6	6992199		chr6	46190512		chr11	117659234
chr6	91063633		chrX	147593150		chr11	46476989		chr12	32828406		chr16	32523035		chr11	117659572
chr8	47875002		chr4	102809356		chr11	4700397		chr13	45945256		chr11	57729660		chr11	117690989
chr10	121023084		chr1	72272894		chr11	47104148		chr13	98232088		chr2	71990439		chr11	117691828
chr1	164440285		chr1	167857798		chr11	47121095		chr14	18533053		chrX	139050977		chr11	117691928
chr2	21885893		chrX	45477616		chr11	47150480		chr13	43356188		chr1	136381450		chr11	117700006
chr13	45477782		chr10	94334365		chr11	4727462		chr17	5099383		chr7	97214006		chr11	117700105
chr1	60074116		chr13	113488583		chr11	4727506		chr5	120586601		chr15	7034770		chr11	117700160
chr6	83262700		chr15	102214353		chr11	4740840		chr6	123243315		chr5	73663930		chr11	117810545
chr10	116543466		chr9	62109143		chr11	47635646		chr1	133513383		chr7	56179141		chr11	117849330
chr17	29044247		chr1	181833317		chr11	47767454		chr11	30522117		chr1	14123430		chr11	11785372
chr11	120841896		chr2	102574396		chr11	48109329		chr15	5193250		chr8	131258212		chr11	117860481
chr15	98583773		chr1	162644218		chr11	48115033		chr7	133776176		chr2	75285580		chr11	11786655
chr6	120782331		chr13	9114174		chr11	48610890		chr11	102331494		chr19	56588291		chr11	117879868
chr1	135989494		chr19	59651291		chr11	48627355		chr18	75662648		chr9	21740376		chr11	117911174
chr5	32035533		chr15	76252409		chr11	48630557		chr7	142767474		chr8	67260841		chr11	117979375
chr8	125070450		chr1	136687882		chr11	48633798		chr12	72265497		chr9	46024258		chr11	118098329
chr16	98019774		chr9	70539909		chr11	48667105		chr9	37362011		chr1	154952154		chr11	118136552
chr4	32996337		chr5	64959286		chr11	48671560		chr1	75460690		chr7	109556068		chr11	118225347
chr4	151334816		chr10	98364363		chr11	48672640		chr9	42269932		chr8	44038273		chr11	118293588
chr11	53361304		chr5	124842679		chr11	48682424		chr10	94394908		chr5	144866395		chr11	118364542
chr18	35779426		chr6	127092568		chr11	48684427		chr9	78364103		chr2	144012417		chr11	118478464
chr6	127095709		chr3	96586888		chr11	48687075		chr5	105864703		chr9	44369981		chr11	118487457
chr10	17310208		chr14	22593911		chr11	48687455		chr4	115773723		chr8	23498756		chr11	118519278
chr2	131031752		chr1	167627017		chr11	48688352		chr4	148713668		chrX	12404729		chr11	11862664
chr1	129965871		chr4	155355952		chr11	4885605		chr1	131958935		chr4	132300117		chr11	118643985
chr5	130647172		chr16	23181625		chr11	4887417		chr16	35677734		chr5	107666141		chr11	118992334
chr15	31441353		chr3	60652620		chr11	48882065		chrX	165545519		chr7	97511523		chr11	119130098
chr8	47497439		chr4	12062951		chr11	48882088		chr17	61613882		chr12	8097293		chr11	119133117
chr17	78727817		chr1	38379859		chr11	4889395		chr4	53134261		chr9	110521006		chr11	119189191
chr8	63417719		chr14	49178748		chr11	48897430		chr14	22368827		chr5	3970413		chr11	119216398
chr14	103743138		chr18	84749138		chr11	48897800		chr19	56578223		chr4	109112622		chr11	119294170
chr12	106264716		chr1	3202141		chr11	48915082		chr6	67111659		chr3	68850573		chr11	119449089
chr2	16286516		chr1	82744459		chr11	48937867		chr13	35707261		chr19	28035923		chr11	119478954
chr11	98809636		chr16	18914045		chr11	48977262		chr4	9674851		chr1	82659188		chr11	119597383
chr1	58561078		chr15	8847945		chr11	49008471		chr8	125244605		chr8	81697163		chr11	119931314
chr8	107806287		chr2	35587435		chr11	49016040		chr12	85375435		chr1	136123542		chr11	119944487
chr8	28254980		chr11	51346156		chr11	49016093		chr19	10736572		chr7	110916419		chr11	119997836
chrX	92272905		chr18	68539683		chr11	49018237		chr19	46980101		chr6	27851531		chr11	119998470
chr13	23583309		chr2	168988800		chr11	49059758		chr11	78646451		chr5	21218330		chr11	120000788
chr2	18860888		chr2	15026182		chr11	4907929		chr12	72265628		chr14	56548673		chr11	120070517
chr15	57738529		chr12	119577733		chr11	4908398		chr5	115717440		chr1	35899760		chr11	120267574
chr13	75504621		chr13	76233802		chr11	49465289		chr3	8762213		chr17	33883144		chr11	120269636
chr6	99045558		chr18	55152597		chr11	49465385		chr5	75856849		chr19	53863758		chr11	120389014
chr8	91675031		chr7	135045601		chr11	49479107		chr7	111025935		chr9	5347623		chr11	120422763
chr6	57717656		chr19	37517758		chr11	49479241		chr9	34930401		chr18	64255708		chr11	120449959
chr6	8705939		chr2	13464994		chr11	49520460		chr7	116258758		chr5	73659042		chr11	120491543
chr18	39646032		chr10	120798880		chr11	49526607		chr14	76149107		chr11	53419426		chr11	120555906
chr2	132549977		chr4	8144534		chr11	49532357		chr1	157939066		chr5	92295759		chr11	120564772
chr11	60748964		chr16	57567140		chr11	49557557		chr4	132086470		chr11	96913077		chr11	12060634
chr1	73116954		chr3	11233068		chr11	49557857		chr12	84716553		chr13	45502280		chr11	120745417
chr4	138891712		chr12	81081830		chr11	49585078		chr12	32828158		chr13	65199627		chr11	120762286
chr7	97211587		chr9	102530803		chr11	49594657		chr6	72086211		chr1	38737701		chr11	120841756
chr17	87870333		chr12	42253771		chr11	49595633		chr1	137911809		chr7	142800084		chr11	120842000
chr11	24058172		chr6	115720085		chr11	49604083		chr12	32789460		chr9	61526888		chr11	120850460
chr2	37987989		chr15	5387768		chr11	49625692		chr1	52520348		chr13	64551434		chr11	120871478
chr14	111977148		chr10	24522881		chr11	4967237		chr13	6854907		chr12	29307051		chr11	120871927
chr12	111936843		chr14	27651299		chr11	49677641		chr2	129194126		chr3	33745194		chr11	120937971
chr13	30176005		chr14	66133690		chr11	4967943		chr7	86503660		chr9	123855488		chr11	120943693
chr8	69756032		chr5	20347571		chr11	49778997		chr13	96441633		chr6	115295317		chr11	12096865
chr4	49178518		chr10	129798300		chr11	49795412		chr5	108188326		chr14	52525899		chr11	121002770
chr14	21889747		chr8	59403081		chr11	49799959		chr5	38900995		chr1	182581816		chr11	121014186
chr2	56833236		chr2	84228076		chr11	49811128		chr1	40486359		chr6	34098853		chr11	12105585
chr4	131984102		chr1	146104250		chr11	49845157		chr11	100753161		chr2	60916607		chr11	121101294
chr10	69590096		chr2	49016281		chr11	49848068		chr13	85645831		chr3	94850637		chr11	121101389
chr1	55132998		chr9	15684267		chr11	49895053		chr3	37458518		chr13	23647568		chr11	12110464
chr15	9011200		chr10	43831261		chr11	49896810		chr14	66884947		chr2	35684851		chr11	121115382
chr7	6682154		chr2	131800990		chr11	4996638		chr13	76558708		chr1	187296619		chr11	121225115
chr7	6681364		chr11	30063899		chr11	4999410		chr2	129194176		chr9	27531334		chr11	121230262
chr13	94151438		chr9	66208147		chr11	50031945		chr11	49849471		chr9	71437792		chr11	121294672
chr11	120820808		chr14	66135440		chr11	50031989		chr4	131633426		chr7	109152882		chr11	121295197
chr17	86783457		chr16	35757115		chr11	50038486		chr18	64703273		chr11	3907882		chr11	121295754
chr2	170018786		chr17	86385533		chr11	50105092		chr11	105058229		chr9	64866722		chr11	121388410
chr8	122442167		chr19	5170617		chr11	50121864		chrX	160583546		chr15	12175871		chr11	121408767
chr19	7385427		chr9	72126425		chr11	50145481		chr6	47516227		chr16	20490788		chr11	121410422
chr4	45173800		chr2	128955813		chr11	50149434		chr5	92825656		chr9	7963574		chr11	121410511
chr9	36576518		chr11	49032428		chr11	50150555		chr8	87225528		chr1	71142801		chr11	121410552
chr3	86433482		chr7	86150456		chr11	50150621		chr3	28675014		chr18	21386043		chr11	121410896
chr13	83521768		chr17	23003811		chr11	50169042		chr1	182833132		chr11	60108300		chr11	121420886
chr13	102462620		chr4	8125290		chr11	50190909		chr16	93147852		chr9	81515076		chr11	121421178
chr2	4972140		chr3	151972756		chr11	50191278		chr1	73119424		chr11	77778144		chr11	12142614
chr10	75227630		chr7	71013477		chr11	50349402		chr1	13564437		chr12	88107625		chr11	121466584
chr17	29557104		chr15	62055991		chr11	50478485		chr17	27093737		chr13	51802085		chr11	121502253
chr2	125726767		chr5	108525269		chr11	50557041		chr12	32789361		chr4	46626744		chr11	12151477
chr5	29843186		chr11	23289622		chr11	50557650		chr4	144624254		chr13	42159725		chr11	121533731
chr3	86364445		chr19	4528021		chr11	50803401		chr1	192717452		chr1	51629671		chr11	121618489
chr11	48611003		chr7	90179859		chr11	51353352		chr8	37346921		chr13	83730368		chr11	121631322
chr19	10140396		chr5	31509964		chr11	51368283		chr12	52943247		chr11	116718687		chr11	121714569
chr4	12554532		chr10	18784618		chr11	51423238		chr6	122343950		chr12	71956213		chr11	12458724
chr13	45010965		chr2	38236512		chr11	51433185		chr3	37202955		chr3	68771418		chr11	12662905
chr8	108681483		chr4	45155738		chr11	51443647		chr4	141308047		chr8	59589501		chr11	12818824
chr1	179641853		chr5	30271682		chr11	51552681		chr3	116397541		chr1	108346647		chr11	12925513
chr1	39671386		chr1	38962657		chr11	51554892		chr1	132009691		chr5	144950958		chr11	13180823
chr1	181766058		chr7	134019057		chr11	51565348		chr3	53317286		chr7	130370611		chr11	13202214
chr11	95661926		chr14	79920596		chr11	51571291		chr8	90803705		chr15	79217958		chr11	13741432
chr1	37536780		chr11	116171097		chr11	51892256		chr18	65117369		chr6	134176493		chr11	14774343
chr5	101166238		chr10	94375451		chr11	51970122		chr6	88865669		chr1	10099319		chr11	14858971
chr8	124815131		chr8	28386374		chr11	52046629		chr5	93719707		chr2	112131890		chr11	14917334
chr2	15043214		chr5	64698817		chr11	52158773		chr9	75411847		chr3	58953806		chr11	14934340
chr9	72547778		chr9	96657609		chr11	52158996		chr1	75133338		chr9	42282528		chr11	14966844
chr6	119311167		chr4	131750474		chr11	52159081		chr9	99143388		chr17	5966803		chr11	15218042
chr15	82014698		chr14	17076582		chr11	52161633		chr7	111019397		chr13	63810057		chr11	15421552
chr19	37612412		chr14	27737056		chr11	52424841		chr5	108188148		chr11	59989394		chr11	15598363
chr3	122618913		chr7	133541629		chr11	52443635		chr7	75334255		chr9	62675465		chr11	15598452
chr2	28472655		chrX	49418217		chr11	52645814		chr18	78045346		chr1	88454763		chr11	15626125
chr9	60127556		chr14	75924570		chr11	52679143		chr12	84174517		chr18	70795988		chr11	15739730
chr8	83393141		chr10	128551519		chr11	52821711		chr2	84652183		chr11	87262673		chr11	16087554
chr11	76634940		chr8	112408376		chr11	52910794		chr11	101347191		chr3	121163478		chr11	16403498
chr16	8726120		chr19	29260510		chr11	53089086		chr13	43287193		chr19	42200635		chr11	16406224
chr3	135359396		chr13	51852484		chr11	53110881		chr19	10736197		chr15	78148985		chr11	16610959
chr3	135359507		chr5	75663789		chr11	53166633		chr14	32982376		chr4	115527909		chr11	16763592
chr7	30103619		chr13	105920278		chr11	53181891		chr18	36009302		chr4	128940886		chr11	16775786
chr2	143835501		chr5	90783091		chr11	53211587		chr6	49088474		chr11	48651944		chr11	16870111
chr9	57155427		chr2	57061315		chr11	53245467		chr10	84038921		chr5	112725640		chr11	16876970
chr2	60738128		chr4	151571816		chr11	53245532		chr13	11929161		chr7	28380080		chr11	16877405
chr18	39829476		chr13	96780981		chr11	5325396		chr15	64142331		chr11	106964005		chr11	16904861
chr17	35133665		chr18	31818739		chr11	53283669		chr2	172860706		chr13	45127944		chr11	16904902
chr12	4879900		chr16	44943736		chr11	53291651		chr15	42355142		chr1	137667932		chr11	16905313
chr10	92633830		chr8	107863886		chr11	53294789		chr1	79638260		chr1	159443899		chr11	17092417
chr11	109449244		chr7	13622375		chr11	53330492		chr9	98390173		chr1	134238348		chr11	17122727
chr12	32807941		chr10	5954191		chr11	53342045		chr10	92606678		chr2	20890958		chr11	17136443
chr12	32808556		chr3	67303080		chr11	5341301		chr11	20131326		chr14	21744156		chr11	17154332
chr15	27399065		chr3	140307116		chr11	53419229		chr15	83207720		chr17	78687913		chr11	17470314
chr11	85153150		chr3	121149465		chr11	53419260		chr11	115763073		chr1	60210650		chr11	17635367
chr10	30381006		chr10	6823072		chr11	53419513		chr7	142790309		chr2	13990819		chr11	17938956
chr19	24602768		chr11	33958526		chr11	5342511		chr15	99493005		chr3	60349279		chr11	18046787
chr13	45500794		chr4	56875032		chr11	5342843		chr7	34932350		chr16	49236958		chr11	18056879
chr1	74514099		chr2	80525036		chr11	53430773		chr11	88878984		chr8	89226579		chr11	18073183
chr4	129310621		chr16	49698516		chr11	53431103		chr16	75909458		chr3	86230868		chr11	18317538
chr12	112755311		chr4	74912874		chr11	53431950		chr15	100250526		chr1	182491438		chr11	18435079
chr13	37970976		chr12	114060451		chr11	53437210		chr16	20424713		chr7	87590396		chr11	18463861
chr7	52764081		chr1	190209379		chr11	53437303		chr1	172107201		chr7	113673448		chr11	18727547
chr8	113401944		chr9	92457207		chr11	53447235		chr6	29652310		chr11	5409710		chr11	18760346
chr5	22950433		chr5	77440366		chr11	53448295		chr11	116231122		chr3	10202962		chr11	18784141
chr10	117502155		chr6	124324894		chr11	53456813		chr6	82714105		chr18	38829717		chr11	18817181
chr7	96516291		chr2	13445298		chr11	53468376		chr6	136888211		chr10	58893759		chr11	18819060
chr9	62113250		chr3	153522504		chr11	53468989		chr19	9124842		chr15	46311838		chr11	18819081
chr10	82482398		chr4	115835661		chr11	53527299		chr5	121137323		chr18	32558620		chr11	18824797
chr15	76517474		chr4	115781280		chr11	53648451		chr6	99056316		chr10	13649311		chr11	18824882
chr1	167748770		chr9	99139692		chr11	53648999		chr7	87288463		chr17	5830498		chr11	18825122
chr5	58350638		chr4	128684217		chr11	53649090		chr12	83297379		chr16	44774082		chr11	18825431
chr1	38907680		chr5	105870373		chr11	53892351		chr7	133776024		chr3	28200585		chr11	18831267
chr3	78832288		chr3	36753114		chr11	54086705		chr1	145571713		chr19	46300992		chr11	18838334
chr6	87608926		chr14	75057232		chr11	54118235		chr19	53965436		chr19	8739606		chr11	18870149
chr2	6252532		chr3	69272634		chr11	54127090		chr13	33661385		chr2	72016275		chr11	18914143
chr15	51622144		chr4	40247106		chr11	5421945		chr7	90292738		chr19	57675282		chr11	18923079
chr16	38472876		chr2	31014789		chr11	54348586		chr3	95117012		chr12	85283232		chr11	18998220
chr15	39019293		chr4	123275315		chr11	5442546		chr9	42910076		chr2	143806957		chr11	19045346
chr4	120303031		chr10	41673455		chr11	54569742		chr4	141308181		chr4	128386792		chr11	19045424
chr1	181784581		chr8	70940781		chr11	54615496		chr13	96305869		chr2	32358737		chr11	19048004
chr8	18670229		chr15	102841347		chr11	54663680		chr4	42893100		chr4	129890664		chr11	19055738
chr10	81009236		chr11	106343189		chr11	54699246		chr2	153066604		chr2	11347320		chr11	19276770
chr12	81137060		chr10	93473085		chr11	54715531		chr11	49795286		chr4	117100322		chr11	19300875
chr15	89046409		chr6	134487260		chr11	5473968		chr16	56072037		chr18	56936413		chr11	19368307
chr1	187278529		chr6	120672503		chr11	5474050		chr6	72339798		chr5	100857554		chr11	19704906
chr7	104357750		chr13	83207790		chr11	5475230		chr2	27558976		chr5	118810216		chr11	19726364
chr12	92734433		chr1	82670987		chr11	54812060		chr13	84787860		chr7	139557604		chr11	19775734
chr12	84768811		chr1	135573431		chr11	54836655		chr17	40943688		chr10	118547997		chr11	19929612
chr18	64645492		chr18	35759075		chr11	54857795		chr18	64703003		chr10	110902677		chr11	19953134
chr7	110993268		chr1	153004625		chr11	5495411		chr9	123865102		chr4	138757019		chr11	19953655
chr3	96779726		chr13	58330220		chr11	5495905		chr2	71299845		chr8	37403452		chr11	19985595
chr12	70490761		chr5	22995759		chr11	5495940		chr4	147957578		chr10	19977289		chr11	20112135
chr8	125260248		chr1	60973238		chr11	54964835		chr17	71561501		chr12	21308277		chr11	20131083
chr15	11329706		chr15	12166870		chr11	55021462		chr14	69936465		chr7	17610902		chr11	20131124
chr11	15589256		chr13	6516455		chr11	55052491		chr4	131984206		chr13	67042784		chr11	20131530
chr5	68236553		chr2	103711351		chr11	55124352		chr10	16320946		chr13	24132269		chr11	20250097
chr5	97145965		chr15	80327685		chr11	55309515		chr3	87705483		chr13	8618481		chr11	20257729
chr7	87791607		chr2	132706310		chr11	55337184		chr2	172860801		chr18	10077935		chr11	20476607
chr10	66557831		chr18	73693125		chr11	55339280		chr18	64759726		chr7	87644641		chr11	20642647
chr11	85441969		chr3	129765268		chr11	55692244		chr14	24959840		chr2	34655737		chr11	20676205
chr13	110470691		chr1	155394964		chr11	55935740		chr4	120887161		chr18	10032068		chr11	20679161
chr19	41385663		chr6	112984340		chr11	56531897		chr2	103734170		chr9	69871386		chr11	20703200
chr16	18460266		chr14	55409679		chr11	56828554		chr14	21552460		chr5	92439083		chr11	20796665
chr4	106000249		chr11	86746739		chr11	56831540		chr8	26731145		chr16	59407061		chr11	20796890
chr6	31375748		chr2	22874933		chr11	5705879		chr15	62052892		chr14	119098176		chr11	20799710
chr8	37672357		chr9	53076975		chr11	57363438		chr2	139989409		chr5	24474791		chr11	20816450
chr16	30389457		chr2	94263056		chr11	5737386		chr1	89858217		chr8	75240844		chr11	20868985
chr18	38829754		chr1	82671877		chr11	57384696		chrX	103349569		chr2	70715500		chr11	20901469
chr1	167741432		chr11	43515124		chr11	57465573		chr16	48253437		chr16	48254804		chr11	20979340
[truncated: 29,733 more rows]
